# Supplementary material for: An RNA-Binding Complex Involved in Ribosome Biogenesis Contains a Protein with Homology to tRNA CCA-Adding Enzyme
Source: PLoS Biol. 2013 Oct 1;11(10):e1001669. doi: 10.1371/journal.pbio.1001669 (PMC3794860; doi:10.1371/journal.pbio.1001669)
Supplement: Text S1 — Alignment of 151 Utp22 sequences. The alignment file is in the fasta format. (FASTA) [file pbio.1001669.s012.fasta]

>S_cerevisiae_398365617 gi|398365617|ref|NP_011604.3| Utp22p [Saccharomyces cerevisiae S288c]
------------------------------------------------------------------------
---------------------------------------MATSVKRKASETSD-------------QNIVKV
QKKHSTQDS---------------------TTDNGSKENDHSSQAINERTVPEQENDESDTSPESNEVATNT
AATRHNG-----------------------K--V------TATESYDIHIARETA-----------------
-ELFKSNI-----------------------------FKLQIDELLEQVKL-------------------KQ
KH--------------VLKVEKFLHKLYDILQEIPDWE-EKSLA---EVDSFF-------------------
------------------------------------------------KNKIVS-VPF---VDPKP------
IPQNTNYKFNYKKP--DISLIGS--FAL-KAGIYQPNG------SSIDTLLTMPK-----------------
---------------------------ELFEKKDFLNFRCLHKRSVYLAYLTHHLLILLKKDKLDSFLQLEY
SYFDNDPLL----------PILRISCSK-P----------T--GDSL-SDYNF-YK-TRFSINLLIGFPYKV
-FEP----------KKLLPN---------RNCIRI-------------------------------------
----AQ----------ESKEQSL-----------PA-----------TPLYNFSVLSSS-T---HE-NYLKY
L--YKTKKQTESFVEAT----VLGRLWLQQRGFSSNMSH------------SGSLGGF--GTFEF--T----
------------ILMAALLNGGGI----------------NSNKILLHGF----------------------
------SSY-----------------------------QLFKGVI-KYLATM-----DL---CHDGHL--QF
HSNP-----ENSSS--SPASKYIDE---GFQT----------------------------------------
---------------PTLFDKSTKVNILTKMTVSSYQILKEYAGETLRM---LNN-V--VQDQFSNIFLTNI
SRFDNLKYDLCY--------DVQLPLGK-----------YNNLETSLAATFGSMERVK-FITLENFLAHKIT
NVARYAL-----GDRIKYIQI-----------------E-MVGQKSDFPITKRKVYSNTGG-----NHFNFD
FVRVKLIV-NPSECDKLVTKGPAH----SETMSTEAAVFKNFWGI-KSSLRRFKDGSITHCCVW---S--TS
SSE-P----------------IISSIVNFALQKHVS-KK-----AQISN------------ETIKKFHN---
----------F---------LPLP-----------------NLPSSAKTS---VLNLSSFFNLKKSFDDLYK
IIFQ-----------MK----LPLSVKSILPVGSAFRYTSLCQPV----------PFAYS------------
--------DPDFFQDVILEFETSPKWPDEITSLEKAKTAFLLKIQEELSA-NSSTYR--------SFFSRDE
S----IPYNLEIVTLNILTPEGYGFKFRVLTERDEILYLRAIANA---------------------RNELKP
ELEATFLKFTAKYLASVRHTRTLENISHSYQFYSPVVRLFKRWLDTH-LLLGH--------ITDELAELIAI
KPF-------------------------VD-------------PAPYF--IPGSLENGFLKVLKFISQWNWK
DDPLILDLVKPEDDIRDTFETSIGAGSELDSKTMKKLSERLTLAQYKGIQMNFTNLR--N------------
---SDPNGTHL-----QFFVASKND--P----------------SGILY-----------SS-----GIPLP
IATRLTALAKVAVNLLQT--HGL--------------------NQQTINLLFTP----GLKDYDFVVDLRTP
IGLKSSCGIL-------------------------------------------------SATEFKNITNDQA
PSNFP----------------ENL-NDLSEKMDPTYQLVKYLNLKYK----NSLILSSRKYIGVNGGEKGDK
NVITGLIKPLF--KGAHKFRVNLDCNVKPV------------------------DD----ENVILNKEAIFH
EIAA-FGNDMVINFETD-------------------------------------------------------
------------------------------------------
>H_sapiens_18644728 gi|18644728|ref|NP_075068.2| nucleolar protein 6 alpha isoform [Homo sapiens]
------------------------------------------------------------------------
-------------------------------------------------------------MGP--------
--------------------------------APAGEQLRGATG--EPEVMEPAL--EGTGKEGKKASS---
RKRTLAEPPA---------------KGLLQPVKLSRAELYKEPTNEELNRLRETE-----------------
-ILFHSSL-----------------------------LRLQVEELLKEVRL-------------------SE
KK--------------KDRIDAFLREVNQRVVRVPS-V-PETEL---TDQAWL-------------------
-------------------------------------------------PAGVR-VPL----HQVP------
--YAVKGCFRFLPPA-QVTVVGS--YLL-GTCIRPD--------INVDVALTMPR-----------------
---------------------------EILQDKDGLNQRYFRKRALYLAHLAHHLAQDP------LFGSVCF
SYTNGCHLK----------PSLLLR----------------------PRGKDERL----VTVRLHPCPPPDF
-FRP----------CRLLPT---------KNNVRS-------------------------------------
----AWYRGQSPAGD--GSPE-------------PP-----------TPRYNTWVLQDT-V---LE-SHLQL
L--STILSSAQGLKDGV----ALLKVWLRQRE-----LD-------------KGQGGF--TGFLV--S----
------------MLVVFLVS----------------------TRKIHTTM----------------------
------SGY-----------------------------QVLRSVL-QFLATT-----DL---TVNGIS--L-
----------CLSS--DP-SLPALADFHQAFS----------------------------------------
---------------VVFLDSSGHLNLCADVTASTYHQVQHEARLSMML---LDS-R--ADDGFHLLLMTP-
-KPMIRAFDHVL--------HLRPLSR--------------LQAACHRLKLWPELQDN-GGDYVSAALGPLT
TLLEQGL-----GARLNLLAH-------------------SRPPVPEWDISQDPPKHKDSG-----------
TLTLGLLL-RPEGLTSVLELGPEA----DQP-EAA--KFRQFWGS-RSELRRFQDGAIREAVVWEAAS--MS
QKR-L----------------IPHQVVTHLLALHAD-IP-----ETCVH------------YVGGPLDA---
----------L---------IQGL----------KET------------SSTGEEALV---AAVRCYDDLSR
LLWG-----------LEG---LPLTVSAVQGAHPVLRYTEVFPPTPVRPAFSFYETLRER--------SSLL
PRLDKPCPAYVEPMTVVCHLEGSGQWPQDAEAVQRVRAAFQLRLAELLTQQHG--LQ--------CRATATH
T---------------DVLKDGFVFRIRVAYQREPQILKEVQSPEGM----------------------ISL
RDTAASLRLERDTRQLPLLTSALHGLQQQHPAFSGVARLAKRWVRAQ-LLGEG--------FADESLDLVAA
ALF-------------------------LH-------------PEPFT--PPSSPQVGFLRFLFLVSTFDWK
NNPLFVNLN-----------------------------NELTVEEQVEIRSGFLAAR--A------------
---QLP----------VMVIVTPQD--R----------------KNSVW-----------TQ----DGPSAQ
ILQQLVVLAAEALPMLEKQL---------------MDPRG----PGDIRTVFRP----PLDIYDVLIRLSPR
HIPRHRQAVDSPAASFCRGL-----------------LSQP-----------------GPSSLM--P-----
----------------------------VLGYDPPQLYLTQLREAFG----DLALFFYDQ---------HGG
EVIGVLWKPTS--FQPQPFKASSTKGRMVMS---------------------RGGE----LVMVPNVEAILE
DFAV-LGEGLVQTVEARSERWTV-------------------------------------------------
------------------------------------------
>N_castellii_366993565 gi|366993565|ref|XP_003676547.1| hypothetical protein NCAS_0E01170 [Naumovozyma castellii CBS 4309]
------------------------------------------------------------------------
----------------------------------------MTGIKRKASESED-------------PSSAEP
K--IQKRVS---------------------TNELE-SQDK-----------GNMSEHSEDDSGSENDEEEET
EEKHSNT----------------------AK--S------STTAAHDIHIARETA-----------------
-ELFKSNI-----------------------------FKLQIDELLEQVKL-------------------KE
SH--------------VLKVEKFLHKLYDMIQQVPDWE-EHSIT---EVESFF-------------------
------------------------------------------------KGKIVS-VPF---VDPKP------
MAATTNYKFDYKAP--SVSLIGS--FAL-KTGIYQPHG------SAIDVLLTMPE-----------------
---------------------------SLFEKKDFLNFRALHKRSVYLAYLTHYLSISFKKEKLDQYISLEY
SYFNNDPLL----------PIVTISCKKAP----------S--HQ-N-EEYNF-YK-TRFSINLIIGFPHKI
-FDA----------KKLLPN---------KNCIRI-------------------------------------
----AH----------DDSVSEL-----------PV-----------TPLYNFAILSST-T---YE-VYLKY
L--YKTKKQTIAFKEAA----VLGRLWLQQRGFSSQSAH------------SGSLGGF--GTFEF--T----
------------TLMATLLNGGGV----------------NGNKILLHGF----------------------
------SSY-----------------------------QLFKGVI-KYLATM-----DL---CTDGHL--QF
SSED-----ENHS------SKYIEE---GFQA----------------------------------------
---------------PTLFDKSTKVNILSKMTNVSYQALKMYAKETLTM---LNN-V--VQDQFSNIFLTNI
SRTDNLKYDHCF--------DLLFPLGT-----------VGNSDSFLSSNFGPLERIK-FITIENFIVNKIT
NVVKIAL-----GDRINLIEV-----------------K-LQNVVTTFPISRRKVHSSSGG-----NNFNFE
FIKLKLLV-NPDESEKLVTKGPAH----SEEATPEAIFFKSFWGP-KSSLRRFKDGSITHCCVW---S--TS
SSE-P----------------IISSILNFALKKHVS-EK-----MQINN------------TITKEFQD---
----------L---------LPLP-----------------NLPASSTTS---VLNLTSFYNLKKSFDNLYK
VVFK-----------MT----LPLSIKSILPVGPAFRYTSLCQPV----------PFAYS------------
--------DPDFFQDVILEFETSPKWPDEITSLEKAKTAFLLKIQEALDSDDSNQYK--------AFFTRDE
S----IPYNLEIVTLNILTPEGFGFKLRVLTERDEVLYLRAISNA---------------------RNEMKP
ELEKTFLKFTSKYLASIRHTRTIENISHAYHFYSPVVRLFKKWLDTH-LLLGH--------LNDELVELIAM
KPF-------------------------VE-------------HAPYN--IPGSVENGFLKILKFISQWNWK
EDPLILDLVKPDDELESSFETSIG-GTDLDSKTMKKLSEKLTLAQYKGIQTNFNNMR--S------------
---SDPNGIHL-----QFFVASKND--P----------------SGILY-----------SS-----GIPLA
IATRLTALAKVAVNLLQT--HGI--------------------NGQTIGLLFTP----GLKDYDFVVHLKTP
TPLKSSSGIL-------------------------------------------------DFSEFKNITNADA
PSKFP----------------SDL-STLSEKMDPTYQLVKYLNMKYK----NSLIFSSHRYIGVTGGNKGDK
NVITGLIKPLF--KKQHKFKVNLDCNMKPI------------------------DS----ENVILNKDAIFR
EIAA-FGSALVEDFEIN-------------------------------------------------------
------------------------------------------
>N_dairenensis_365992058 gi|365992058|ref|XP_003672857.1| hypothetical protein NDAI_0L01290 [Naumovozyma dairenensis CBS 421]
------------------------------------------------------------------------
----------------------------------------MTGIKRKVSEITE-------------PESPYS
KKALIEQVE---------------------TGVTEPKQNE-----------PEKEESKSDDEEEEEEEEEVT
ANKVKNG----------------------PT--S------GSTASQDIHIARETA-----------------
-ELFQSNI-----------------------------FKLQIDELLEQVKL-------------------KE
SH--------------VLKVEKFLHKLYDMIQQVPEWE-EKTIT---EVESFF-------------------
------------------------------------------------KGKIVA-VPF---VDPKP------
TPASTHYKFNYKKP--DVSLIGS--FAL-KTGIYQPKG------SSIDVLLTMPE-----------------
---------------------------TLFEKKDFLNFRALHKRSVYLAYLTHHLSIALKNEKLDGYLSVEY
TYFNDDPLL----------PILKISCDKAP----------T--SQAN-EEYNF-YK-TKFSINLIIGFPHKM
-FDA----------KKLLPN---------KNCIRV-------------------------------------
----VQ----------DENTKEL-----------PA-----------TPLYNFAVLSST-T---YE-VYLKY
L--YKTKKQTVSFKEAT----NLGRLWLQQRGFSSSSGH------------SKMTGGF--GTFEF--V----
------------TLMAALLNGGGI----------------NGNKILLHGF----------------------
------SSY-----------------------------QLFKGVI-KYLATM-----DL---CTDGYL--QF
YSEP-----EEDST--TRVSKYIEE---GFQI----------------------------------------
---------------PTLFDMSTKVNILTKMSIASYQALKLYAKHTLAM---LNN-V--VQDQFANIFLTNI
SRVDNLKFDLCY--------DLHLPLGN-----------STHTDSLLASAFGPLERIK-FITIENFLVNKLL
NVVKIAL-----GERITLAEV-----------------E-LVDSKSSFPINKRKVHSTSGE-----NHFNFD
YIKLKLLV-NPEESEKLVTKGPAH----SEEASPEATFFKNFWGP-KSSLRRFKDGSITHCCIW---T--TS
SSE-P----------------IISNVLDFVLKKHIS-EK-----LIIQN------------PITKQFQD---
----------I---------LPLP-----------------NLPASTNTS---VLNLNSYFNLKKSFDNLYK
IMFK-----------MN----LPLSIKSILPVGSAFRYTSLCQPV----------PFAYS------------
--------NPDFFQELILEFESSQRWPDEITSLEKAKTAFLLKMQEQLQAENGNQYK--------SFFTRDE
S----IPYNLEIVTLNILTPEGYGFRIRVLTERDEVLYLRAISNA---------------------RNEIKP
ELEKTFLKFTAKYLASIRHTRTIENISHSYHFYSPVVRLFKKWLDTH-LLFGH--------LPEELVELIAM
KPF-------------------------VD-------------CSPYN--IPGSVENGFLKILKFISQWNWK
EDPLILDLVKPEDKLEDSLETSIG-GSDLDSKTMKKLSEKLTLAQYKGIQTNFNNLR--N------------
---SDPNGIHL-----QFFVASKND--P----------------SGLLY-----------SS-----DIPLA
IATRLTALAKVATNLLHT--HGI--------------------NEQTIGLLFTP----GLKDYDFVVHLKTP
VPLKTSSGIL-------------------------------------------------GSSEFRNIANDQA
PTAFP----------------SDL-AALSEKMDPTFQLMKYLNMKYK----NSLIFSSHRYIGVCGGNKGNK
NVITGLIKPLF--KKSHKFKVNLDCNMKPI------------------------DK----ENVILNKEAIFQ
EISA-FGHELVVDFETN-------------------------------------------------------
------------------------------------------
>K_africana_410084128 gi|410084128|ref|XP_003959641.1| hypothetical protein KAFR_0K01520 [Kazachstania africana CBS 2517]
------------------------------------------------------------------------
----------------------------------------MVTTKRKASELTE-------------SGDITT
SNKKVSLKS---------------------DIENDTKLTE-----------QHLSHSDEDDTSDEDEESQV-
--KSKNT----------------------AK--N------SSTASQDIHIARETA-----------------
-ELFKSNI-----------------------------FKLQIDELLEQVKL-------------------KE
SH--------------VLKVEKFLHKLYDLIQQVPEWE-SKSMS---EVNSFF-------------------
------------------------------------------------KDKVVS-VPF---VDPRP------
SEATTKYKFDYKRP--DVSLIGS--FAL-KSGMYQPQG------SVIDVLLTMPE-----------------
---------------------------SLFEKKDYLNFRCLHKRSVYLAYLTHHLSILFAKEKLDSFLALEY
SYFNNDPLL----------PILTLNCQK-P----------I--EDQH-NELNF-YK-TKFSINLIIGFPSEI
-FEP----------KKLLPN---------KNCIRV-------------------------------------
----AN----------EEN--AL-----------PA-----------TPLYNFAILSSS-T---HE-TYLKY
L--YKAKKQTESFQEAI----ILGRLWLHQRGFSSKSSH------------SGSLSGF--GTFEF--T----
------------VLMAALLNGGGV----------------NGNKILLHGF----------------------
------SSY-----------------------------QLFKGVI-KYLATM-----DL---CDNGHL--QF
HSDI-----NYAAS--L--SKYVQE---GFQT----------------------------------------
---------------PTLFDKTTKVNILTKMTASSYQALKVYAKETLAM---LNN-V--VQDQFSNIFLTNI
GKLDQLKYDMCF--------NVYFPQVG-----------NGPSASILTSKFTASERVK-FITAENFLVNKIT
SVLKFAL-----GDRINALEV-----------------E-LAGQRSSFPVSKRKVHS---------NGLNLR
CIKIKLLT-NPMESEKLVTKGPAH----FEEVTPEAALFKDFWGP-KSSLRRFKDGSIINSCVW---S--TS
SSE-P----------------IVSAIVDFVLKRHIS-EK-----IRIEN------------NITRQIQD---
----------L---------LPLP-----------------NLPASSNTS---VLNLTSFFNLKKSFDELYK
IMFK-----------MK----LPLSIKSLLPVGSAFRYTSLCQPV----------PFAYA------------
--------NPDFLQDVILEFETSPKWPDEISSLEKSKTAFLLKIQEQLASQYGSQYK--------SFFTRDE
V----VPFNLDVTALNVLTPEGYGFRFKVLTERDEILYLRAISNA---------------------RNEVKP
ELEKTFLSFTSAYLASVRHTRTIENISHSYQFYSPTVRLFKKWLDTH-LLLGH--------LKEELVELIAI
KPF-------------------------VD-------------HAPYS--IPGSVENGFLKILKFLSQWNWK
EDPMILDLVKPEESFDSSFETSIG-ANDLDSATMKRLSENLTLAQYKDIQSNFANLR--K------------
---GDPNGLHV-----QFFVASRND--P----------------SGILY-----------SS-----AIPLA
IATRLTALAKVATNLIQA--HGL--------------------NEETINLLFTP----GLNDYDFIARLKVP
FSMKTSCGVL-------------------------------------------------ESTEFKNLTS--S
GSAFP----------------ENL-DELSEKMDPTYHLVKYLNMKYK----NSLIFSSHRYIGVNGGKKGDR
NVITGLIKPMF--KKQQKFRVNMDCNVKPV------------------------DN----ESVVLNKEAIFN
EIAA-FGDQLIVDFQSH-------------------------------------------------------
------------------------------------------
>V_polyspora_156839623 gi|156839623|ref|XP_001643500.1| hypothetical protein Kpol_473p1 [Vanderwaltozyma polyspora DSM 70294]
------------------------------------------------------------------------
----------------------------------------MGSVKRPSSELVNDYS----NGNTKLKKVIDD
GNKLEVESN---------------------SEKDQEKENE-----------DDNEDFDNDDDDDDDEDSDDD
DIKTNKG-----------------------K--S------ASTTANDIHIARETA-----------------
-ELFKSNI-----------------------------FKLQIDELLEQVKL-------------------KE
SH--------------VLKVEKFLHKLYDMIQLVPEWE-EKSLI---EVDTFF-------------------
------------------------------------------------KDKIVT-VPF---VDPKP------
LPSTTKYKFNYKVP--SVSLIGS--FAL-KAGIYQPQG------SAIDVLLTMPE-----------------
---------------------------DLFEKKDFLNFRCLHKRSVYLAYLTHHLSIMLKKDNLDSFIKLEY
SYLNNDPLL----------PILKLYCEKLN----------E--SKSNSSDYNF-YK-TKFSINLIVGFPYGL
-FDP----------KKLLPN---------RNNIRV-------------------------------------
----TV----------ENKEHIL-----------PS-----------TPLYNFSVLSSS-T---HE-HFLKF
L--YKTKKQTESFNEAC----ILGRIWLQQRGFSSKLAH------------SGTLGGF--GTFEF--S----
------------ILMAALLNGGGL----------------NGNRIILHGF----------------------
------SSY-----------------------------QLFKGVV-KYLATM-----DI---CSDGYL--QF
HSDT-----ESKSS-----SKYVNE---RFQI----------------------------------------
---------------PTLFDKVTKVNILNKMTVSSYEILKAYAKETMIM---LNN-V--VQDQFSNIFLTNI
NRLDNIKFDLCY--------NISIASGN------------SNVISQLISNFGSLERVK-FITLENYLVHKIS
SIVKFGL-----GDRIKLIEV-----------------E-LVGQKFTFPVSKRKVILNSSK-----N-LNFE
CIKVKLIT-NGSESEKLVTKGPAH----SEEPTTEAVAFKSFWDT-KSSLRRFKDGSITHCCIW---T--TS
SSE-P----------------IISTIMNFILKKHIA-DG-----LQVTN------------DITKEFQN---
----------L---------LPLP-----------------NLPSSSKTS---VLNLSSFYNLKKSFDELYK
IIFK-----------MD----LPLSVKSIQPVGTSFRYTSMCQPV----------PFAYS------------
--------DPDFFQEVILEFETSQKWPDEISSLEKSKTAFLLKIQEQITTSTGGRYK--------SFFNRDE
S----IPYNLEIVTLSILTPEGYGFKFRVLTERDEVLYLRAISNA---------------------RNEIKP
ELEKTFLKFVAKYQASTRHTRTIENLSHSYEYYSPVVRLFKKWLDAH-LLLGH--------LNDELVELIAM
KPF-------------------------VD-------------RAPYF--IPGSVENGFLKLIKYLSQWNWK
EDPLILDLIKPEEDIEDAFETSIGANSEVDSKTLKKLSEKLTLAHYKGIQSNFNNMR--N------------
---GDPNGLAV-----QFFVASKID--P----------------SGIMY-----------SS-----DVPLP
IATRITALAKVALGLIQE--HGL--------------------NKQTIKLLFTP----AVKDYDFVVHLKTH
VPLKSSCGII-------------------------------------------------EPTEFKNLSNDNA
-SQFP----------------KNL-DKLSEKMDPTYQLVKYLNMKYK----NTLIFSSHRYIGVNGGDKGDR
NVITGLIKPLY--KKAQKFKVTMNANVKPI------------------------DK----ENVTMNKASIFH
EIAA-FGNDLAVDFET--------------------------------------------------------
------------------------------------------
>T_phaffii_367005286 gi|367005286|ref|XP_003687375.1| hypothetical protein TPHA_0J01190 [Tetrapisispora phaffii CBS 4417]
------------------------------------------------------------------------
------------------------------------------------------------------------
------------------------------------------------------------------------
------------------------------M--K------HNTTAQDIHIARETA-----------------
-ELFKSNI-----------------------------FKLQIDELLEQVQI-------------------KH
TH--------------ILKVEKFLHKLYDMIQSVPEWQ-EQTLG---NVEQFF-------------------
------------------------------------------------KESFVS-VPF---VDPKP------
ISASTKYKFNFKTP--SVTLIGS--FAL-KAGIYQPEG------SSIDVLLTMPE-----------------
---------------------------ELFDRKDFLNFRCLHKRSVYLAYLTHHLSELLKSENMDSFIKLEY
SQFNDDVLL----------PILKLSCKK-P----------DQGSKRNVSEYNF-YK-TKFSINLVIGFPYKA
-FDP----------KKLLPS---------KNCVRV-------------------------------------
----AT----------SDENVVL-----------PP-----------TPLYNFSILSNS-T---HE-VFLKY
L--YKTKKQTDSFKEAT----ILGRLWLQQRGFSPKISQ------------SGSLGGF--GTFEF--S----
------------ILMAVLLNGGGE----------------NANKILLHGF----------------------
------SSY-----------------------------QLFKGVI-QYLATM-----DL---CDGGNL--QF
HSEN-----DSASA-----SKYINE---GFKT----------------------------------------
---------------PTIFDKTTKINILSKMTISSYQVLKKYAQETLLM---LTN-V--VQDQFANIFLTDV
GKFDNIKYDLCY--------NISISKTS-----------NSSTLSHLLGSFGAMERVK-FVTIENYLAHKIT
TVAKFAL-----GDRIRLIEV-----------------E-LVGQNHRFPINKRKPHPAGQG-----N-LNFE
FIKLKLIT-NGSESEKIVTKGPIF----SEDPSQEAVAFKNFWGA-KASLRRFKDGSITHCCIW---S--TS
ANQ-P----------------VITSILDFILKSHFS-DG-----IHISD------------NFTKLFHE---
----------L---------LPLP-----------------NLPASSNTS---VLNLSSFYNLKKSFDLLYK
IIFK-----------MK----LPLSVRSIQPVGSAFRYTSLCQPV----------PFAYS------------
--------DPDFFQEVVLEFETSQKWPDEIFSLEKSKTAFLLKIQEQLEAENGDRYR--------SFFTRDE
S----IPYNTEIMTLQILTPEGYGFKFRVLTERDEILYLRAISNA---------------------RAEVKS
SLENTFLKFNAKYQASPRHTRTIENLSHTFEFYSPVVRLFKKWLDSH-LLLGH--------LSEELVELIAM
KPF-------------------------VE-------------HAPFL--VPGSVENGFLKLLRFLSQWNWR
EDPLILDLTKSDEELSNSLDTSIGAGPGFDSKTIKKLSERLTLSQYKGIQSNFHNLR--K------------
---SDPNGLTI-----QFFIASKND--P----------------SGILY-----------SS-----DVPLP
IATRITALAKVALNLIQI--HGL--------------------NKQTIDLLFTP----AVKDYDYVIQLQTP
TPLKSSSGIL-------------------------------------------------EITEFKNLASSKL
PSSFP----------------SDL-SKMSELMDPTYHLVKYLNMKYK----NSVIFSSHKYICLNGGPDGNK
NVITALVKPMF--KKDMKFRVNIDGNVAPI------------------------DA----EMVKLNRDSIFH
EIAS-FGNDMIVSFETYLN-----------------------------------------------------
------------------------------------------
>T_delbrueckii_367015662 gi|367015662|ref|XP_003682330.1| hypothetical protein TDEL_0F03080 [Torulaspora delbrueckii]
------------------------------------------------------------------------
----------------------------------------MSTLKRRVSELSEIE-----------PETLSK
RKFNDSREE---------------------NDKIEEQHSE---------------------SEGSDDENNYD
DGKPHSG----------------------PT--A------ANTAAQDIQIVRETA-----------------
-ELFKSNI-----------------------------FKLQIDELLQQVKL-------------------KD
SH--------------ILKVEKFLHMLHDMINEVPEWE-EKSLA---EADAFF-------------------
------------------------------------------------KGKIVT-IPF---VDPKP------
DFAHTNYKVDYKTP--DISLIGS--FAL-KAGIHQPSG------STIDVLLTMPA-----------------
---------------------------KLFEKKDFLNFRCLHKRSVYLAYLTHYLTILIKKKNLDDFLQLEY
SYLNGDRLL----------PILKLYCK--P----------SH-SEATKSEYNF-YK-TKFSINLIIGFPYKI
-FDP----------KKLLPN---------RNCIRV-------------------------------------
----AQ----------EGKDVPL-----------PA-----------TPLYNFAVLSST-T---YE-AFLKF
L--YKTKKQTESFKEAA----KLGRLWLQQRGFSSDVAH------------SGGLGGF--GTFEF--M----
------------VLMSALLNGGGI----------------NGNKILLHGF----------------------
------SSY-----------------------------QLFKGII-KILATT-----DF---CSTGHL--EF
HSDT-----SSP-------SKYFEE---GFQT----------------------------------------
---------------PTLYDKTTKVNILSKMSISSYEMLKMYAQETLLM---LNN-V--VQDQFSNVFLTNI
NKINNIKYDFIY--------DIHLPATG-----------KGDPESLLNSRFGPMEKIK-FITLENFFVNKIA
NVVKFAL-----GDRVKYFEV-----------------E-LIGRKNTFPITKRKVYSNFSS-----H-LNLE
SVKIKILN-NPSESEKLVTKGPIH----SEEPSPEAVAFKTFWGS-KSSLRRFKDGSISHCCVW---T--TS
FSE-P----------------IISAILDYSLKKHIS-EQ-----LSIEN------------GTTRYFQD---
----------L---------LPLP-----------------NLPGCSKTS---VLSLTSYYSIKKSFDDLYR
LIFE-----------TE----LPLSVKSILPVGTAFRYTSLCQPV----------PFAYS------------
--------DPDFFQEVILEFETSPKWPDEITSLEKSKAALLLKIQAELDSKYGDKYK--------TFFTRDE
S----IPNNLEITLLNILTPEGYGFKIRVLTERDEILYLRAISNA---------------------RDELKP
ELERTFLKFTAKYLASIRHTRTIENISHFYQFYSPVVRLFKKWLDAH-LLLGH--------LNDELVELLAM
KPF-------------------------AN-------------YAPYA--IPGSVENGFLKILQFISGWNWK
DEPLILDLTRPDD-----FTSTDG-ESELDAKTMKKLSEGLSLSQYKGIQSNFRSLR--N------------
---GDPNGLHL-----QFFVASKND--P----------------SGILY-----------SS-----GIPLP
IATRLTALAKVALNLIKT--HGV--------------------NKQTIDLLFTP----ALKDYDFVVTLKTP
VPLKSSSGII-------------------------------------------------KQSEFKNLANGQL
LSGFP----------------ADI-SQMMDKMDPTFHLVKYLNLKYR----NTIIFSSHRYIGVSGGDRGDK
NVVTGLIKPLF--KKDQKFRVNMDCNVEPV------------------------DD----QIVKLNKDAIFH
EIAA-FARDLVVKFESE-------------------------------------------------------
------------------------------------------
>Z_rouxii_254580387 gi|254580387|ref|XP_002496179.1| ZYRO0C12320p [Zygosaccharomyces rouxii]
------------------------------------------------------------------------
----------------------------------------MSGLKRRVSEVNDLKT----DGPNINKKALLE
HIENDESED---------------------RLALESEDNN----------------NSNDDSEDDAEEEENK
STTTTTG----------------------SKGQS------SGTAAQDIHIIRETA-----------------
-ELFKSNI-----------------------------FKLQIDELLQQVKL-------------------KD
SH--------------ILKVEKFLHMLHDLIHEVPEWE-PKTIA---EAESFF-------------------
------------------------------------------------KGKVVR-IPF---VDPKP------
DPSSTNYKVDYKTP--MISLVGS--FAL-KAGIYQPHG------SAIDVLLTMPE-----------------
---------------------------ELFEKKDFLNFRCLHKRSVYLAYFTHHLNILFKRNKMDEFLQLEY
SYFNNDTLL----------PILKISCKP---------------QDSHISDYNF-YK-TKFSINLIIGFPYQI
-FDS----------KKLLPN---------RNCIRV-------------------------------------
----AS----------NEPNQSL-----------PA-----------TPLYNFSILSST-T---YE-TYLKY
L--HRAKKQTESFVQAT----TLGRLWLQQRGFSSKIAH------------SGTLGGF--GTFEF--A----
------------ILMAALLNGGGN----------------NGNKILLHGF----------------------
------SSY-----------------------------QLFKGVI-KYLATM-----DL---CNDGHL--QF
HSDN-----QSS-------SKYVEE---GFQI----------------------------------------
---------------PTLFDKTTKVNILSKMSVSSYEILKKSAQQTLTM---LND-V--VRDQFANVFLTNI
SRMDNFRYDICY--------DVVLPNGG-----------KTKPEELTNSTFGPTERIK-FITLENFLVNKIA
NVLKFAL-----GDRIHFVDV-----------------E-LVGKRDTFPISKRKANSGTG------NLLNFD
LIRVKLLV-NPSESEKLVTRGPKH----SEEPTPEAVHFKNFWGS-KSSLRRFKDGSITHCCVW---S--TS
STE-P----------------VISSIVNFALHKHLS-EG-----TRILN------------DRTKQLQS---
----------F---------LPLP-----------------NLPASSKTS---VLNLNSFYNLKRSFDDLYR
IIFE-----------MS----LPLSVKSILPVGQAFRYTSLCHPV----------PFAYS------------
--------NPDFFQEVVLEFETSPKWPDEITSLEKAKTAFLLKIDEQLQANHGDNYK--------SFFTRDE
S----IPYNLDVILLNVLTPEGYGFKFRVLTERDEILYLRAISNA---------------------KKDLVP
ELEKTYMKFTSKYVASVRHARTLETLSHSIPFFSPVVRLFKRWLDAH-LLLDH--------LNEELVELIAL
KPF-------------------------VE-------------SSPYS--VPGSVENGFLKVLKFLSQWNWK
EEPLILDLVKPDEELESG-------STDEDPKS----TEKMNLGQFKGIQANFQNLR--K------------
---TDPNGMHV-----QFFVASKID--P----------------SGILY-----------SS-----GIPLP
IATRLTALSKVAVNLLQT--HGF--------------------NKQTIDLLFTP----ALKDYDFVVHLKSP
SPLKISSGIL-------------------------------------------------DSSEFKNLANDKL
LNSFP----------------SDT-SSLSRKMDPTYQLVKYLNMKYK----NSVIFFSHRYMAVNGGEKGDR
NVITGLIKPFF--KKPQKFRVNMDYNSKPI------------------------DE----QTVELNRDAIFH
EIAA-FCSELLVKFDTD-------------------------------------------------------
------------------------------------------
>A_gossypii_302307459 gi|302307459|ref|NP_984125.2| ADR029Wp [Ashbya gossypii ATCC 10895]
------------------------------------------------------------------------
----------------------MDNVVVHRSCIDNQKLLAMAPTKRNASAVEDASD----VSST--KKALI-
---ETSGQ-----------------------GAAEQIEEA-MDDATDSSSGE-EEDIG--------------
----EQK----------------------RSTRK------AGVGAQDIQIARETA-----------------
-ELFKSNI-----------------------------FKMQIDELQEQVKL-------------------KE
SH--------------ILRVEKFLHRLYDLLQGVPEWE-GRGLA---EVEAFF-------------------
------------------------------------------------KDKAVC-VPF---CDPKP------
-ASSTPYKFGYKTP--SVALIGS--FAL-KTAIYQPQG------SSIDVLLTMPE-----------------
---------------------------ELFEKKDFLNFRCVHKRSVYLAYLTYQLSLALKKNRLE-FLHLEY
AHRNSDPLQ----------PMLRISC-----------------NEASDSEYNF-HK-TKFSVNLIVGFPYGV
-FEP----------KKLLPT---------RNCIRV-------------------------------------
----GE----------D-NST--------------P-----------TPFYNFSVLSSC-T---HE-HYLKY
L--YKTKKQTEAFKEAC----VLGRLWLAQRGFHSDMSH------------AALLGGF--GNFEF--A----
------------ILMAVLLNGGGV----------------NGNKILLHGF----------------------
------SSY-----------------------------QLFKGIM-KYLATM-----DL---CSDGYL--QF
HSDL-----DSVSN--VPTSKYVEE---GFRT----------------------------------------
---------------PTLFDKTTKVNILSKMSVSGYHMLKLHAQQTLAM---LND-V--VRDQFAGIFLTKL
DKIPSVSYDLSY--------DLEFPSQE-----------------ELLSKFGPLEKVR-FISFEEFLVNKLA
NVIRIAL-----GDRIRAEEF-----------------E-LVGHKTKFPINRRKPAGP----------MNFS
SIKIKLLV-NPVESEKLVTRGPAN----KEEQSAEAAEFTSFWGK-KASLRRFKDGSIIHSCVW---S--TS
ANQ-P----------------VITSILDYVLKLHIS-DD-----VKLSN------------AITRQFHS---
----------R---------LPQP-----------------NLPGSLKLS---VLNSTSFHQLKRSFDNLYK
IVFQ-----------LK----LPLSVKSILPVGAAFRYATMCQPV----------PYAYS------------
--------NPEFLQEVILEFETSPKWPDEISALEKAKTAFLLKIQEQLTAQQGDKYR--------CYFARDE
S----IPYNLDIVTLNILTPEGYGFKFRVLTERDEVMYLRAISNA---------------------RSELKQ
ELERTFLKFTSKYQASIRHTRTLELLSHSFPFYSPVVRLFKQWLDSH-LLLGH--------LPEELVELIAI
KPF-------------------------VE-------------PYPYA--APGSIENGFLKVLKFLSEWNWK
EDPLILDLVRPED-SDDL-ETSIG-ASDLDSRAMKKLSEKLTLQQYKTIQANFRSLR--N------------
---GDPHGMQL-----QFFVASKND--P----------------SGILY-----------ST-----SVPLP
IATRLTALAKVAVNLIQV--HGL--------------------NTQSINLLFTP----ALKDYDFTVRIRSP
TPLRLSSGVL-------------------------------------------------SPDGFKNL--DEQ
PTQFP----------------KDL-STLSEKMDCTYQLVKYLNMKYK----NSILFSSHLHVGVHGGPRGDE
NVITGLIRPAF--KSPFRFKANMDCNARPL------------------------DP----DTVKLNSDAVFR
EIAT-FGKELVVSFESS-------------------------------------------------------
------------------------------------------
>E_cymbalariae_363752195 gi|363752195|ref|XP_003646314.1| hypothetical protein Ecym_4452 [Eremothecium cymbalariae DBVPG#7215]
------------------------------------------------------------------------
----------------------------------------MGPAKRYASDVVDGVE----SAVS--KKALIG
PKFDARGQE---------------------EGSMRHYPGD-VDGGTNDSDMEREEDSGVDDTDTDSDDAIAR
GDNKGQK----------------------PQYEK------SRVSAQDIQLATEAA-----------------
-ELFKSNI-----------------------------FKLQIDELLQQVKL-------------------QD
LH--------------VLTVEKFLHKLYDIIQEIPEWG-EKSFD---EVELFF-------------------
------------------------------------------------KGKVVS-VPF---CDPKP------
-SSSTQYKFSYRTP--DVSLIGS--FAL-KSAIYQPQG------SSIDVLLTMPE-----------------
---------------------------ELFEKKDFLNFRCLHKRSVYLAYFTHHLSILLRKNGLD-FLHLEY
TYFNNDPLQ----------PILTISC-----------------GEQSASEFNF-YK-TRFSINVVVGIPYGV
-FDS----------KKLLPN---------KNCIRV-------------------------------------
----DK----------DNNTT--------------P-----------TPFYNFSVLSCS-T---HD-HYLKY
L--YREKKQSEAFTEAC----VLGRLWLSQRGFDSSMSY------------SNSLGGF--GHFEF--A----
------------ALMAALLNGGGV----------------NGNKILLHGF----------------------
------SSY-----------------------------QLFRGTI-KYLATM-----DL---CSQGHL--QF
HSDL-----DSSVN---PPSKYMAE---GFEV----------------------------------------
---------------PTIFDKTTKVNILSKISVNGYSMLKLYSQETLLM---LSD-V--VKDQFSNIFLTKL
DKVQQVNYDLCY--------DLELPTGR-----------------ELLSKFGFLEKVR-FTSFEAFWINKIA
NVIKIAL-----ADRIKAVSI-----------------D-LVGQRKVFPLSKRKPAGA----------INFT
SIKIKMLV-NPMESEKLVTKGPSN----SDEFAAEAAQFKNFWGK-KASLRRFKDGSIMHCCLW---S--MS
SSE-P----------------VITSILDYVMKQHLS-ED-----AVLSA------------QHTRKFHN---
----------L---------LPLP-----------------NLPGSSKTS---LLNLTSFQNLKKSFDNLYR
IIFQ-----------LK----LPLSIKSILPVGSAFRYTSMSQPV----------PYAYS------------
--------NPDFLQDVILEFETSPKWPDEILSLEKAKAAFLLKIQDQVMTNHGDQYN--------CYFSNDD
S----IPYNLDIVTLNILTPEGYGFKFRVLTERDEVMYLRAISNA---------------------RNELKP
ELERTFLKFTAKYQASIRHSRTMELISHSFPFLSPVIRLFKKWLDVH-LLMGH--------FSEELVELIAV
KPF-------------------------VD-------------PYPYF--VPGSLENGFLKVLKFLSEWNWK
EEPLILDLVRPED-FEDLTETSLG-ATDLDSRTMKKLSERLNLQQYKSIQSNFNSLR--H------------
---EDPQGLNV-----QFFIASKND--P----------------SGILY-----------SR-----FVPLP
IATRLTALAKVAINLVQL--HGL--------------------NKQTIDLLFTP----ALKDYDFVVKLKSP
TSLRLSSGIL-------------------------------------------------SSTGFKNL--ENQ
PTKFP----------------EDL-NELSEKMDPTCQLVKYLNMKYK----NSIIFSSHVNMGA-SSQKGDE
NVITGLIRPVF--KAPLKFKANMDCNVKPI------------------------DK----ETVELNKDAIFH
EIAA-FGKELVVQFETN-------------------------------------------------------
------------------------------------------
>K_lactis_50307475 gi|50307475|ref|XP_453716.1| hypothetical protein [Kluyveromyces lactis NRRL Y-1140]
------------------------------------------------------------------------
----------------------------------------MASVKRVAPDGEKSRN----GSFT--KKALVK
---AITGS---------------------------QAEND-SDKTGSSSSGEEEEEREEEATASSSGEEDEE
EEN-THD----------------------HKAKK------PKLSSQDIQIARETA-----------------
-ELFKSNI-----------------------------FKLQIDELLEQVKL-------------------KD
SH--------------IVRVEKFLHKLYDMIQEVPEWT-PQSLE---DVEKYF-------------------
------------------------------------------------HGKVVS-VPF---VDPKP------
QAKNTQYKFNYLKP--DVSLIGS--FGL-KTAIYQPQG------SAVDVLLTMPE-----------------
---------------------------QLFEKKDFLNFRCFHKRSVYLAYLTHHISLVLKRSQLD-FLHLEY
SYFNNDPLQ----------TVLKISC-----------------KEKTSSDYNF-YK-TKFSINLIVGFPYNF
-FES----------KKLLPN---------KNCIRV-------------------------------------
----GQ----------D-NET--------------P-----------TPFYNFSVLSSS-C---HE-HYLKY
L--HKSKKQTEQFKQAC----ILGKLWLSQRGFSSNMSH------------SDALGGF--GNFEF--A----
------------TLMAALLNGGGL----------------NGNRILLHGF----------------------
------SSY-----------------------------QLFKGVI-KYLATM-----DL---CTDGYL--QF
YSDY-----STTAT--VTSSKYVEE---GFQT----------------------------------------
---------------PTIFDKTTKVNILSKMSVNSYQMLKIYAQESLLM---LND-V--VRDQFENMFLTNL
NKIKTVKYDAYY--------DLDIPSIN-----------------LLLSKFGPVEKIS-FISFENFICNKVS
NIVKIAL-----EDRIKAFEV-----------------A-LVNNRSTFPVTKRKVAAV----------PNFT
SIQIKLLI-NPAECEKLVTKGPEN----TEELTNEANEFKIFWGK-KASLRRFKDGSIANCCVW---S--TS
AIE-S----------------VVSSILSYVLRLHLT-ED-----CKLIN------------NSTSQFQQ---
----------L---------LPLP-----------------NLPASSKTS---VLNLSSYYNLKKSFDDLYK
IMFE-----------LK----LPLSIKSLLPIGSAFRYTSLCQPV----------PYAYS------------
--------NPDFLQDVVIEFETSTKWPDEITSLEKAKAAFLLKIQESITQTHSE-YK--------CYFTRDE
S----IPYNLEIVTLNILTPEGYGFKFRVLTERDEVMYLRAINNA---------------------RKELRP
ELEKTFLKFTAKYQAAIRHTRTLENISHSYPFYSPVVRLFKKWLDSH-LLYGH--------LSEELIELIAI
KPF-------------------------VE-------------PRPFT--MPGSVENGFLKILLFLANWNWR
EDPLILDLVKPDE-FGDQ-ETSIG-ASDLDSSVLKRLSEKLTFAQFKTIQNNFQQLR--K------------
---EDPQGLHT-----QFFVASKND--P----------------SGILY-----------ST-----GVPLP
IATRLTALAKVAINLIQS--HGL--------------------NKQTIELLFTP----ALKDYDFVIKLKIP
VPLKLSSGIV-------------------------------------------------NANEFKNL--NEQ
LTEFP----------------KDL-DTMSTKMDPTYQLVKYLNMKYK----NSIIFSNHRHIGVTGGKNGDK
NVITGLIKPIF--KKPLKFKVNMDCNVKPI------------------------DK----DLVELNKDAIFH
EIGA-FCQELIVGFEANN------------------------------------------------------
------------------------------------------
>L_thermotolerans_255716886 gi|255716886|ref|XP_002554724.1| KLTH0F12100p [Lachancea thermotolerans]
------------------------------------------------------------------------
----------------------------------------MAPLKRTASETIDKEDQLHSKGASIHKKALIQ
AIENGEEID---------------------SESSEESVVE---------RGPGDEGVSGEEEDEEEEVESED
EGKDAGK----------------------NTRGL------GKVNAQDVQVARATA-----------------
-ELFKSNI-----------------------------FKLQIDELLQQIKL-------------------KD
SH--------------ILKVEKFLHKLYDTIQKVPEWE-ETTLS---GVDAYF-------------------
------------------------------------------------KGKIVS-VPF---SDPKP------
-APSVQYKFNFKTP--DVSLIGS--FAL-KSATYDPQG------SSIDVLLTMPE-----------------
---------------------------ELLEKKDFLNFRCIHKRSVYLAYFTHHLSVILGKENLTEFLQLSY
DLLNRDPLC----------PILKIQC-----------------KPGGSSEYNF-YK-TNFSINIIVGFPYNF
-FEI----------KKLLPN---------KNCIRV-------------------------------------
----QE----------DKDT---------------S-----------TPLYNFSVLSSS-T---HE-HYLKF
L--YKTKKQTEAFKDAC----MLGKLWLKQRGFSSKSSH------------SGGLGGF--GGFEF--A----
------------TLLSALLCGGGI----------------NGNKILLHGF----------------------
------SSY-----------------------------QLFKGVM-KYLATM-----DL---CSEGHL--QF
YSDL-----STATN--LPTSRYVTE---GFQT----------------------------------------
---------------PTIFDKTTKVNILTKMSVTSYQALRLFACETFSL---LND-V--VKDQFANIFLTNL
NKLQDIKYDMTF--------ELEIPTQS-----------------LLLEKFGPTEKIK-FVSFENFLVNKIS
NVANIAL-----GDRIKILEV-----------------E-LVNFKTYFSISKRKPSSHAST-------LN--
-IRIHIIV-NPSECEKLVIKGPVN----SEEFNSEAIIFKNFWGK-KASLRRFKDGSITHCCVW---N--TS
SSE-P----------------VISQILSYIFKLHLA-EN-----VKVSD------------NISKQFQE---
----------L---------IPLP-----------------NLPASTSIS---VLNLGSYYNMRKSFDLLHK
TMFK-----------LE----LPLSIKSILPVGPAFRYTSTCQPV----------PYAYS------------
--------NPDFLQDVILEFESSQKWPDEITSLEKAKTAFLLKIQEGLVFSDA-KYK--------TFFARDE
S----IPYNLEIVTLNVLTPEGYGFKFRVLTERDEVLYLRAISNA---------------------RNELKP
ELEKVFLKFTSKYITSIRHNRTLENLAHSYPFYPPVVRLFKRWLDCH-LLFSH--------IPEELVELLAM
KPF-------------------------VE-------------CAPFL--VPGSVENGFLKVLKFLSQWNWR
EDPLILDLAKPDE-PDVGNDMNFSNGIELDSKVADSLRDNFTIPQMKGIQSNFASLR--K------------
---SDPQGMNV-----QFFVASKND--P----------------SGILY-----------TR-----NIPLP
IATRLTALAKVAINLIRT--HGL--------------------NKQTVDLLFTP----ALKDYDFVVELMMP
TPLKVSSGVL-------------------------------------------------GAAEFKNL--EQP
QNSFP----------------ADL-SNMSEKMDPSFQLVKYLNMKYR----NSIIFSSHRYPGVNGGEKGDR
NVITGLIKPTF--KSPQKFRVNMDANVRPV------------------------DN----EQVILNKEAIFN
EIAA-FGKELITDFRLN-------------------------------------------------------
------------------------------------------
>C_glabrata_50288129 gi|50288129|ref|XP_446493.1| hypothetical protein [Candida glabrata CBS 138]
------------------------------------------------------------------------
----------------------------------------MSGVKRKGPEVVE-------------------
----EEPVQ---------------------KRQVIEKHTD-----------------GSDDEASGDEHEV--
------------------------------KRTK------SDTTSQNIQIARETA-----------------
-ELFKSNI-----------------------------FKLQIDELLAQVKL-------------------ND
KH--------------ILKMEKVLHKFYDMVQQIPEWK-DKSLS---DVESFF-------------------
------------------------------------------------DNKIVA-VPF---ADPKP------
SLANTNYKFGYLKP--GVDLIGS--FAL-KMGIYQPQG------SNVDILLTMPK-----------------
---------------------------ELFDKKDFLNFRCLHKRSVYLAYFTHHFSILLKKNKLDHFMSVKY
SYLNNDPLL----------PILTVTCSKN--------------PEHSSDEYNF-HK-TKFSIKFIIGFPDGL
-FDP----------KKLLPN---------KNCIRL-------------------------------------
----AG----------TQDVNDL-----------PA-----------TPLYNFAVQSST-T---FS-SYLKF
L--YHNKKQTAAFRQAA----ILGKIWLEQRGFSSKTAH------------SGTLGGF--GSFEF--S----
------------MLMAALLHGGGN----------------NANKILLHGF----------------------
------SSY-----------------------------QLFQGTI-KYLATM-----DL---CNDGHL--QF
SSDI-----SSETH--KH-SKYIEE---GFQT----------------------------------------
---------------PTIFDKTRKVNILTKMTTNSYYMLKQYANETLGM---LNN-V--VQDKFSSVFLINL
NRIPEIKYDSCI--------EVKLQPDD-----------------TLISKFGSAERIK-FITFENYLTNKVS
TVLKYAL-----GKRVKYMEI-----------------K-LEGKRSDFPITKRKVYSHSSG-------YNFE
YILIQLIL-DTDEAEKLVIRGPEH----TSELTPEAAMFKNFWGK-KSSLRKFKNGEISHCCVW---Q--SS
SEV-S----------------VVTSIVDYVIKMHIS-ER-----ANVNN------------EGTKHLHK---
----------Q---------LPLP-----------------NLPSSSATS---IQNLSSFFNLKKSFDELYK
ILFK-----------ME----LPLSIKSILPVGSAFRYTSLCQPV----------PFSYS------------
--------NPDFLQDVVLEFETSPKWPDEIIALEKAKTAFLLKIHDKLVENYAPEYK--------SYFLRDE
S----IPYNLDIATLNILTPEGYGFKFRVLTERDEVLYLRAISNA---------------------RNELKP
ALEKTFLKFTARYQASVRHTRTIENLSHAYQLYSPVVRLFKKWLDKH-LLLSH--------LDEELVELIAM
KPF-------------------------VD-------------YTPFN--VPGSLQNGFLKVLRFISQWNWK
EDPLILDFVKPGTENENSGDISNG---ELTSSTLKKLSERLTLQQYKAIQSNFANIR--N------------
---SDPNGVHL-----QYFVASRND--P----------------SGILY-----------SS-----GIPLP
IATRLTALAKIATNIIST--HGF--------------------NNQTIDLLFTP----GLKDYDFVVQMKTP
VSLKISSGII-------------------------------------------------EPSEFKNISNG-A
SRSFP----------------DDL-DDMSEKMDPTLQLVKYLNMKYS----NSIVFSSHKYVGVNGGEKGDV
NVITGLIKPTF--KKENKFRVGMDCNVKPI------------------------DE----EKVILNKEAIFH
EIAA-FGHELITDFEVNN------------------------------------------------------
------------------------------------------
>C_albicans_68466831 gi|68466831|ref|XP_722611.1| likely U3 snoRNP component [Candida albicans SC5314]
------------------------------------------------------------------------
------------------------------------------MAKRKLEENDIS---------TIEDDEFKS
--FSDRDEQ--------------------ID----ELSNGHANHRENNAQESDDHSASEDDDDEDDEEEGE-
-------KSV---------------QPP-NKKQK------KQLSAQDVQVARETA-----------------
-ELFKSNI-----------------------------FKLQIDELMKEVKV-------------------KK
AH--------------EEKIEKVLHRLHDLIKQVPPVE-NLTLQ---QAEQHF-------------------
------------------------------------------------NPKKLV-IPF---PDPKP------
--TKVNYRFSYLPSG-DLSLVGS--YGL-KTAINQPHG------QSIEVALTMPK-----------------
---------------------------ELFQPKDYLNYRALYKKSFYLAYLGENLIHLSKKNNLP--IKVSY
QFFNDDVLN----------PVLKIESIQT--------------E--NPEDLTF-TK-TKIAINLIVAFPFGV
-FDS----------KKLLPD---------KNCIRV-------------------------------------
----QS------------DTETL-----------PP-----------TPLYNSSVLSQT-S---YD-YYLKY
L--YTTKKSTEAFKDAC----MLGKLWLQQRGFNSSLNN----------------GGF--GHFEF--A----
------------ILMSALLNGGGL----------------NGNKILLHGF----------------------
------SSY-----------------------------QLFKGTI-KYLATM-----DL----NGGYL--SF
SSLI-----GENIA-----SKYKSD---GFNV----------------------------------------
---------------PTIFDKNTKLNILWKMTKSSYKSLQLQAQQTLEL---LND-V--VKDRFDAILLQK-
SDFDPMRYDIVF--------KLSAPE-E------------------LYDSFGPLEKIA-YITFDNYFKSRLF
AILTKAL-----GERIESIVI-----------------K-NEHPSNTFAIHKRK---PSH--------TS-S
TFVIGLQL-NPEECDKLVTKGPNN----EDK--DAGIKFRSFWGN-KASLRRFKDGSIQHCVVW---N--IK
DQE-P----------------VVMNIIKYALDTHLQ-SE----ISQHLA------------SSISYFDK---
----------K---------LPVP-----------------LLPSATNQV---ITSLSSFTALRNSFENLSK
VLTN-----------LE----LPLSVKTVLPASSGLRYTSVLQPV----------PFAAS------------
--------NPDFWNYCVLQFETSTRWPDELSALEKTKTAFLLKISEELA-ETE--YN--------SFISKDE
S----VPFNENITLLNILTPEGYGFRIRAFTERDELLYLRAVSNA---------------------D-KQKA
LVQDVYLKFNEKYMGSVKHTRSVTQLAQHFHFYSPTVRFFKQWLDSQ-LLLQH--------FSEELVELIAL
KPF-------------------------VD-------------PAPYS--IPHSVENGFLQILNFLASWNWK
EDPLVLDLVKSSADDD----I--------------KLSDKLTIQAHRIIEQNFEKIR--K------------
---TDPSGIKT-----QYFIGSKDD--P----------------SGILW-----------SH-----NLTLP
ISTRLTALSRAAIQLLRK--EGI--------------------TETNLDLIFTP----ALQDYDFTIKVKA-
NNVTTSSGIL-------------------------------------------------PPNTFKNL--IQP
LTSFP----------------DDI-TT---KYDLVQGYVDELNKKFG----NAIIFSSKKFTGLC---KNNE
NVIGGIFVPTN--LTKKKFRVNLGINVKPL------------------------DDKG--DEVIINTSSIYD
EIEL-LGGDLIKAFDKRK------------------------------------------------------
------------------------------------------
>C_dubliniensis_241950940 gi|241950940|ref|XP_002418192.1| nucleolar RNA-associated proteins, putative; nucleolar protein UTP22, putative [Candida dubliniensis CD36]
------------------------------------------------------------------------
------------------------------------------MAKRKLEENDIS---------TIEEDEFKS
--FSDREEQ--------------------IE----EHSNGRAKHVEDKAQGSGDDSASEDEGEEEKEE----
-------------------------QPP-NKKQK------KQLSAQDVQVARETA-----------------
-ELFKSNI-----------------------------FKLQIDELMKEVKV-------------------KK
AH--------------EETIDKVLHRLHDLIKQVPPVE-DLTLQ---QAEQHF-------------------
------------------------------------------------NPKKLV-IPF---PDPKP------
--TKVNYKFSYLPSE-DLSLVGS--YGL-KTAINQPHG------QSIEVALTMPK-----------------
---------------------------ELFQPKDYLNYRALYKKSFYLAYLGESLIHLSKKNNLP--IKVSY
HFFNDDVLN----------PVLKIESIQT--------------E--NPEDLTF-TK-TKIAINLIVAFPFGV
-FDS----------KKLLPD---------KNCIRV-------------------------------------
----QS------------DTETL-----------PP-----------TPLYNSSVLSQT-S---YD-YYLKY
L--YTTKKSADAFKDAC----VLGKLWLQQRGFNSSLNN----------------GGF--GHFEF--A----
------------ILMSALLNGGGL----------------NGNKILLHGF----------------------
------SSY-----------------------------QLFKGTI-KYLATM-----DL----NEGYL--SL
SSLI-----GENIV-----SKYKSD---GFNV----------------------------------------
---------------PTIFDKNTKLNILWKMNKSSYKSLQLQAQQTLEL---LND-V--VKDRFDAILLQK-
SDFDPMRYDIVF--------KLSAPE-E------------------LYDSFGPLEKIA-YITFENYFKSRLF
AILNKAL-----GERTQSIVI-----------------R-NEHPSNTFAIHKRK---PSH--------AS-S
TFVIGLQL-NPEECDKLVTKGPNN----EDK--DAGIKFRSFWGN-KASLRRFKDGSIQHCVVW---N--IK
DQE-P----------------VVMNIIKYALDTHLQ-SE----ISQHLA------------SSICYFDK---
----------K---------LPVP-----------------LLPSATNQV---VTSLGSFTALRNSFENLSK
VLTN-----------LE----LPLSVKTVLPASSGLRYTSVLQPV----------PFAAS------------
--------NPDFWNDCVLQFETSTRWPDELSALEKTKSAFLLKICEELA-ETE--YN--------SFITKDE
S----VPFNENITLLNILTPEGYGFRIRAFTERDELLYLRAVSNA---------------------D-KQKA
LVQDVYLKFNEKYMGSVKHTRSVTHLAQHFHFYSPTVRLFKQWLDSQ-LLLQH--------FSEELVELIAL
KPF-------------------------VD-------------PAPYS--IPHSVENGFLQILNFLANWNWK
EDPLVLDLVKSSADDD----V--------------KLSDKLTIQAHRIIEQNFEKIR--K------------
---TDPSGIKT-----QYFIGSKDD--P----------------SGILW-----------SH-----NLTLP
ISTRLTALSRAAIQLLRK--EGI--------------------TETNLDLIFTP----ALQDYDFTIKVKA-
NNITTSSGIL-------------------------------------------------PPNTFKNL--IQP
LTSFP----------------DDI-TT---KYDLVQGYVDELNKKFG----NAIIFSNKKFTGLC---KNNE
NVIGGIFVPTN--LTKKKFRVNLGINVKPF------------------------EDKG--DEVIINTSSIYD
EIEL-LGGDLITAFDKRK------------------------------------------------------
------------------------------------------
>C_tropicalis_255724318 gi|255724318|ref|XP_002547088.1| conserved hypothetical protein [Candida tropicalis MYA-3404]
------------------------------------------------------------------------
------------------------------------------MAKRKLEE---Q---------IVEDEEFKS
--FSDREDE--------------------NDDIEMEDSNGH----------SQNGRATSETNNGEDEEDDS-
-------TTS---------------QPPTNKKQKKHQPPNKQLTAQEIQVARETA-----------------
-ELFKSNI-----------------------------FKLQIDELMKEVKI-------------------KK
NH--------------EEKLERVLRRLHDLIKQVPTIE-NLTLQ---KAEQQF-------------------
------------------------------------------------NPKKLV-IPF---PDPKP------
--TKVNYTFSYLPPE-DISLVGS--YGL-KTTINPQKG------SSIDIALTMPK-----------------
---------------------------QIFQPKDYLNYRALYKRAFYLAYLAEHLIHSSKKNNLP--IKISY
HYLNDDVLN----------PVLKLESIQT--------------E--NPDDLNF-VK-TKFSINVIAAFPFGI
-FDT----------KKLLPD---------KNCIRV-------------------------------------
----QA------------ESETL-----------PP-----------TPLYNSSLLSST-A---YD-YYLKY
L--YTTKKSAEAFQDAC----ILGRLWLQQRGFGSSINK----------------GGF--GHFEF--S----
------------MLMSALLNGGGL----------------NGNKILLHGF----------------------
------SSY-----------------------------QLFKGTI-KYLASM-----DL----NSGYL--SF
SSLI-----GETIA-----SKFKEG---GFNV----------------------------------------
---------------PTIFDKNTKLNILWKMTRSSYRQLQLQAQQTLDL---LND-V--VKDRFDAILLQK-
SHFDQMKYDIVI--------SLTAPE-D------------------TFDSFGPLEKIS-YISFDNYFKNRLY
AILSKAL-----GDRATLISI-----------------R-NESPAVNYPIHKRK---PSN--------PS-T
GFIVGLQL-NADESDKLVTKGPNN----EDK--EEGLKFRSFWGN-KASLRRFKDGSIQHCVVW---N--IK
DQE-P----------------IVLTIIKYALDTHLH-SD----MSQHLV------------TEVATFDR---
----------K---------LPVP-----------------LLPAASNQV---VTSLTSFTMLRNAFENMSK
TLIN-----------LE----LPLNVKTVLPASSSLRYTSVLQPV----------PFAAS------------
--------NPDFWNDCVVQFESSARWPDEISALEKTKSAFLLKIKEELN-ETE--YT--------SFVTKDE
S----IPFNEDVTLLNILTPEGYGFRLRVSTERDELLYLRAVENA---------------------D-KQKA
YVQNVYVKFNEKYMGVVKHTRTITQLAQHFQFYSPTVRFFKQWLDSQ-LLLQH--------FSEELIELIAL
KPF-------------------------VD-------------PAPYS--IPHSVENGFLQILNFIANWNWK
EDPLILDLVKSTAEED----V--------------RLSDKLTIQLHRIIEQNFEKIR--E------------
---TDPTGIKT-----QLFIGTKDD--P----------------SGILW-----------SN-----DLTLP
IATRLTALSRAAINLVKK--EGV--------------------TETNLDLIFTP----ALQDYDFTLEVKA-
NNITASSGVL-------------------------------------------------PPNTFKNL--IQP
LTSFP----------------DDI-TT---RYDLIQGYVDELNRKFG----NAIIFSSKKFTGLC---KDNK
NVVGGIFVPAN--LAKKKFRVNLGINVKPL-------------------------DEN--DEVVINKDSIYD
EIQL-LGGDLIKSMNIKK------------------------------------------------------
------------------------------------------
>D_hansenii_294655748 gi|294655748|ref|XP_002770177.1| DEHA2C05742p [Debaryomyces hansenii CBS767]
------------------------------------------------------------------------
------------------------------------------MGKRKLEEAKAK---------DKVDAQSVS
GSFGDEVED--------------------EPKAVKNGANN-----------SENSEDDDEDDGDDDEEEEE-
---DKTPKHS---------------HPP-SKKQK------KALSAQEVQVARETA-----------------
-ELFKSNI-----------------------------FKLQIDELVKEVKL-------------------KD
SH--------------VTKIEKVLHRLHDFINKIPPIE-NLTLQ---QAENHF-------------------
------------------------------------------------NSKKLV-IPF---PDPKP------
--TKVNYTFSYLAPE-DVSLVGS--FGL-KTGISQADG------MSIDIALTMPS-----------------
---------------------------ELFQPKDYLNYRALYKRAFYLAYVADNLIPLSKKNNLP--IKITY
QFLNDDILC----------PVLKLESIKT--------------D--NQDDLSF-HK-TKFTINIIAGFPFGV
-FDA----------KKLLPD---------KNCIRV-------------------------------------
----QA------------ESKDL-----------PP-----------TPIYNSSILSST-S---YD-YYLKF
L--YTSRKSTEAFKDAC----ILGRLWLQQRNMGSAVNK----------------GGF--GHFEF--A----
------------ILMSALLNGGGV----------------NGNKILLHGF----------------------
------SSY-----------------------------QLFKGTI-KYLATM-----DL----STGYL--SF
SSQI-----GEDVT-----SKYNPE--AGFNV----------------------------------------
---------------PTIFDKNVKLNILWKMTKSSYQTLQVQAMDTLHL---LND-V--VKDRFDPILLQK-
TSFDQMKYDVVL--------NLSIPD-D------------------LYDAFGALEKIS-FISFDNFLKHKLY
LILKNAL-----GERISDLHI-----------------R-NEKFSNIFPINKRK---PSN--------IN-N
NYIIGLQL-NPDECEKLVSKGPNN----DDE--ALGVKFRSFWGS-KASLRRFKDGTIQHCVVW---T--AK
ANE-P----------------IVLSIIKYSLDLHLH-SD----ISQHLV------------FEASGFNN---
----------R---------LPTP-----------------LLPSASNQS---ITSLSSFTNLKNSFEGLSK
ILSN-----------LD----LPLNIKALLPASTSFRYSSLLQPV----------PFALA------------
--------NPDFWNDVVLQFETSTRWPDEISALENTKTAFLLKILEILNQETA--YK--------SFITRDD
S----ISFNESISLLNILTPEGYGFRIRVLTERDEVLYLRAVNNA---------------------D-KQKA
LLQDVYLEFNSKYLGVVKHTRTVSTLAHHFPFYSPTVRLFKQWLDSQ-LLMHH--------FTDELIELIAL
KPF-------------------------VD-------------PAPYS--VPHSVGNGFLQILNFLSTWNWK
EDSLILDLAKSSNDVEEELTI--------------RLSDRLSIQAHQVIEQNFEKIR--K------------
---TDPSGIRT-----QLFIGSKDD--P----------------SGILW-----------SN-----NLTLP
IASRLTGLARVAISLLKT--EGF--------------------SDSNIDMLFTP----ALKDYDFVVKVKT-
NNLTTSSGIL-------------------------------------------------PSNTFKNL--VGT
ETSFP----------------DDV-TT---KYDLVQAYVDDLNRKFG----NVILFSTRKFTGLN---EDGS
NVISGIFVPNS--ISKKKFRANLGINVKPV------------------------EDQK--EDVIVNKDAIFN
QITL-LGGDLVQSIKIKK------------------------------------------------------
------------------------------------------
>S_stipitis_150951287 gi|150951287|ref|XP_001387585.2| predicted protein [Scheffersomyces stipitis CBS 6054]
------------------------------------------------------------------------
------------------------------------------MAKRRLSE-------------DGVEARAET
---GDIEEN--------------------DFTQFEENENG-----------SREVDSEEEDDDDEDEEDEDE
QVVDAAKTHT---------------GRP-TKKQK------KQLSAQDIQVARETA-----------------
-ELFKSNI-----------------------------FKLQIDELIKEVRI-------------------KD
AH--------------VAKIEKVLHRLHDLIAKVPTVE-NLTLQ---QAEHQF-------------------
------------------------------------------------NSKKVV-IPF---PDPKP------
--TKLNYTFSYLPPE-EVSLVGS--FGL-KTGIYQSQG------SSIDVALTMPK-----------------
---------------------------ELFQAKDYLNYRALYKRAFYLAHLAEHLVPLTKKNNLP--VKISY
HYLNDDVLC----------PVLRIESIKT--------------E--NPDDLSF-HK-TKFTINLIVAFPFGV
-FDS----------KKLLPD---------KNSIRV-------------------------------------
----QS------------DADEL-----------PP-----------TPFYNSSIISMS-A---YG-YYLKY
L--YTNKKSTEAFKDAC----KMGRLWLQQRGFGSSINK----------------GGF--GHFEF--A----
------------ILMSALLSGGGL----------------SGNKTLLHGF----------------------
------SSY-----------------------------QLFKGLI-KYLATM-----DL----NSGYL--SF
SSLI-----GENIS-----AKYKPE---GFDV----------------------------------------
---------------PTIYDKNSKLNILWKMTQSSYRELQFQANETLNL---LND-V--VKDRFDAILLQK-
SDFDQMRFDMVL--------NLSVPD-E------------------LYDSFGPLEKIS-FVTYESYLKNKLY
KILKNAL-----GERATLIHI-----------------R-NEKSSNIYPIHKRK---PTN--------IN-N
NYIIGIQL-NADECDKLVTKGPNN----DEQ--ELGAKFRSFWGS-RASLRRFKDGTIQHCVVW---T--SQ
GNE-P----------------IVLSIMKYALDLHLH-PD----ISQHVI------------SESARIAN---
----------K---------LPTP-----------------LLPSASNQV---TTSLASFTNLRSAFENFNK
ILTN-----------LD----LPLGLKSLLPASAALRFSSLLQPV----------PFATS------------
--------NPDFWNELILQFETSTRWPDEISALEKTKTAFLLKISEILNSETT--YK--------SFITKDS
T----VTFNEDITLLNVLTPEGYGFRLRVLTERDEVLYLRAVANA---------------------D-KQKA
LVQDVYLKFNRTYLGAVKHTRTVSQLAHHFQYYSATVRLFKLWLDSQ-LLLYH--------FSDELVELIAL
KPF-------------------------VD-------------PAPYS--VPHSVENGLLQILHFLANWNWK
ENSLILDLVKSNIASDEEPNL--------------KLSDRLSIQSYRIIEQNFDKIR--K------------
---SDPSGIKS-----QYFIGSKDD--P----------------SGILW-----------SN-----ELTLP
IATRLTALSRAAIQLVKT--EGL--------------------SDKNLDLLFTP----ALKDYDFVIKVKS-
ANITASSGIL-------------------------------------------------PANTFKNL--ITP
LTSFP----------------DDI-TT---QYDLIQAYVAELNDKFG----NVIIFSTRKFTGLS---DDST
NVITGIFVPTA--LSKKKFGVNLGIDSKPV------------------------EESS--TEVVINREGLFN
QITL-LGGELVQSIKIRK------------------------------------------------------
------------------------------------------
>C_lusitaniae_260950909 gi|260950909|ref|XP_002619751.1| hypothetical protein CLUG_00910 [Clavispora lusitaniae ATCC 42720]
------------------------------------------------------------------------
------------------------------------------MAKRKLDEVQAS---------AVPNDDAGI
-------------------------------DAVPESING------------NNSDAGSDSDVEEEEEEDEA
KTEEETIRQQ---------------GRP-TKKQR------KQLSAQEIQVARETA-----------------
-ELFKSNI-----------------------------FKMQIDELVSEVKI-------------------KE
SN--------------VSRIEKVLHRLHGCISQIPASE-SLTLE---EAENLI-------------------
------------------------------------------------NPKKVV-IPF---PDPKP------
--TKTNYKFGYLPPE-DVSLVGS--FGL-KTGIAQREG------MSIDISLTMPK-----------------
---------------------------SLFSPKDYLNYRALYKRAFYLAYMAEHLIHLTKKNNLP--VKISY
CYLNDDVLC----------PMLKLESIKT--------------D--NKDDLCF-HK-TKFSINLIAAFPFGV
-FEP----------KKLLPD---------RNCIRV-------------------------------------
----QS------------DSEEL-----------PP-----------TPYYNSSILSSS-T---YD-YYLKF
L--YASKKSADAFKDAC----TLGRLWLQQRGMGSSINK----------------GGF--GHFEF--A----
------------ITMAALLNGGGA----------------NGNKILLHGF----------------------
------SSY-----------------------------QLFKGTI-KYLATM-----DL----TSGYL--SF
SGEI-----GDSIS-----CKYNAD--AGFNT----------------------------------------
---------------PTIFDKNVKLNILWKMSNSSYQALRLQAISTYSL---LND-V--VYDRFDPILLRK-
TGLNCMKYDLVY--------NVELPE-D------------------LYESFGALEKIS-FITFDNYVKHKLY
VILKTAL-----GERVTSLEI-----------------L-NEKVSNAFPLTRRK---PTQ--------PHCT
KYTIGLEL-NADECDKLVTKGPND----IDE--EQAAKFRAFWGS-KSSLRRFKDGTIQHCVVW---T--VE
KNE-P----------------LVFQIMNYALNTHVH-RL----ISQHAS------------SNASKFNA---
----------R---------LPTP-----------------SNALASNSG---VTSTANFTLLKSSFEDLCK
IMYN-----------LE----MPLGIKSILPASPALRNTSILQPV----------PFAVS------------
--------DPNFWNEVVLQFETSSRWPDEIKALEKTKAAFLLKMSDTLNKETT--YK--------TFLSRDH
S----IPFNEDVTILNVMAPSGFGFKIRVLTERDEILYLRAVENA---------------------G-TQKA
IVQNIYLKFNQRYIGSIKHTRTINILNSSFPYYSPTVRLLKQWLDAH-VLLGH--------FTDELVELIAL
KPF-------------------------VD-------------PAPYT--VPNSVEKGFLQVLDFLASWNWK
DDALILDLVKRSDAVVTDLDN--------------KLSDKLSVQAYQLIQSNFEKIR--K------------
---SDPSAMKT-----QFFVGSKDD--A----------------SGILW-----------SD-----EVTLP
IASRLTALARAAISLVKD--TAF--------------------DQATMDLFFTP----ALNDFDFFMKVKG-
SNLNKSSGIK-------------------------------------------------REGEFKNL--NTN
LTSYP----------------TDI-TS---RYDLSSVLVDELKKKFG----NIIIFSSRKCPVLF---GEGD
NVVCGVFVPTA--MSKKKFRVSLGMDVKPT------------------------GD-G--DEVVINKQEIFD
QISL-LGGDLIKSIKFRK------------------------------------------------------
------------------------------------------
>L_elongisporus_149247283 gi|149247283|ref|XP_001528054.1| conserved hypothetical protein [Lodderomyces elongisporus NRRL YB-4239]
------------------------------------------------------------------------
------------------------------------------MGKRTLENSKESIGLKQRDGAVQEEDEFTA
--FSDREEDMNGAKTNGHHVGDSHRKNNNNNNHNHNNNNNNNEMEDEDEDGDGDDDDDDNADGDDDEEEDD-
---QAQEKSL---------------QPP-TKKQK------KQLTAQDIQMARETA-----------------
-ELFKSNI-----------------------------FKLQIDELLKEVKV-------------------KS
HH--------------EEKMEKVLHRLHDLIKQIPSTE-NLTLQ---QAEHLF-------------------
------------------------------------------------NSKKIA-IPF---PDPKP------
--TNVKYQFLYKTPD-EVSLVGS--YGL-KTGINQ--G------SSIEMAVTMPK-----------------
---------------------------EMFQPKDYLNYRALYKRAFYLAYLADHLMSLTKKNNLP--VKISY
HYLNDDVLN----------PVLRIESIKT--------------E--NPKDLIF-FK-TKYTINLIAAFPFGV
-FDH----------KKLLPD---------KNCIRV-------------------------------------
----QT------------DLLEL-----------PA-----------TPIYNASIITQS-S---YD-YYLKY
L--YAMKKSTEAFKDAC----ILGRLWLQQRGFNSSFND----------------GGF--GHFEF--A----
------------ILLSALLSGGGV----------------NGNKVLMSGF----------------------
------SSY-----------------------------QLFKGAI-QYLATT-----NL----RKGYL--SF
SSQIGRGGGGENVP-----AKYKPE---GFGV----------------------------------------
---------------PTIFDKNTKLNVLWKMTSASYDALQNTAVQTMSL---LTD-I--VRDRFDPILLQK-
STFEPLRYDIVL--------TVNIPE-D------------------VHDQFGATEKIK-FISFDNFVIYKLY
TILENAL-----GNRVSYINI-----------------K-NEKPTTTYSIAKRK---PTY--------LS-D
TFVIGLQV-NPDEVDKLVTKGPNN----NEK--EEGARFRLFWGQ-KASLRRFKDSSIHHCVVW---S--IT
TKN-P----------------IIVSIIEYALDLHLS-SE----ISQLIG------------TNVGDFEQ---
----------R---------LPVP-----------------LLPTASNQV---TNSLVSYNALRTAFDSLSK
NLSN-----------LD----LPLRVKSILPASLSLRYSSVLQPV----------PFAVS------------
--------NPDFWNDCIVQFEISSRWPDEISAVEKVKSALLLQLREKLQ-NTG--YN--------SFVSQDQ
S----VPFNQDTTALNILTPEGYGFRLKVLTERDETLYLRAVSNA---------------------E-KQKA
LIQEVYLSFVRAYQGAVKHNRTISQLAQHFQYFSPTVRLFKLWLDSQ-LLLTH--------FNEELVELLVL
KSF-------------------------VD-------------PAPYS--IPNSVENGFLQTLYFLANWNWK
EAPLILDLVKSTAEDD----S--------------KLSDKLTIQAYRVIEENFNKIR--K------------
---NDPSGIKT-----QLFVGTKDD--P----------------SGILW-----------SS-----NLTLP
IATRLTGLSRVALNLLKT--QGI--------------------SKNNLDLLFTP----ALQDYDFTIQAKP-
QNLTTSSGVL-------------------------------------------------PPNTFKNL--IQP
LTSYP----------------SSL-ES---KYDPIQLYVKDLNDKFG----NCIIFSVKKFTGLC---PKNE
NVIGGLFVPST--LGRKKFRVNSGLNVAPV------------------------EDEKSADEVELNKEAVFD
QIKI-LGGDLVAAFNTRK------------------------------------------------------
------------------------------------------
>M_guilliermondii_146412656 gi|146412656|ref|XP_001482299.1| hypothetical protein PGUG_05318 [Meyerozyma guilliermondii ATCC 6260]
------------------------------------------------------------------------
------------------------------------------MGKRKAPVG------------EVPKDTAAP
AHFETEENH-------------------------------------------NISSSGLSDDSEDEAEEVE-
---TQETESK---------------QPP-KKKTK------KQLSAEDVQIARETA-----------------
-ELFKSNI-----------------------------FKLQIEELLKEVKL-------------------KD
SH--------------ITRLEKVLHRLHGLIEQITPIE-NQTLA---QAESHF-------------------
------------------------------------------------NHKKTV-IPF---PDPKP------
--TSLNYTFGYLPPQ-DISLVGS--FGL-KAAINERSP------TAIDVALTMPQ-----------------
---------------------------ELFQPKDYLNYRALYKRAFYIAYVAEHLIPLSKKNNLP--LKITY
EFFNDDILN----------PVLRIESIKT--------------D--AEEDLDF-HD-TGFYINILVGFPFGI
-FDS----------KKLSHD---------RNCIRV-------------------------------------
----QS------------D-DEL-----------PP-----------TPLYNSSILSMT-A---YD-HYLKY
L--YTNKKAAEAFKDAC----ILGRLWLSQRGMSSALSD----------------GGF--GHFEF--A----
------------VLMAALLTGGGT----------------NGNKILLQGF----------------------
------SSY-----------------------------QLFKGTI-NYLASM-----DL----SKGYL--SL
SSAV-----DVGSS-----SKYVAD--SEYDY----------------------------------------
---------------PAIVDRYLKLNILWKMTQSSYERLQFHARETLIL---LND-V--VKDRFDPILLQK-
SNIDDLQFDLVL--------RVSIPE-E------------------VQDSFGPLEKIT-YLTFEAYIKEKVY
RILVKAL-----GARANLIYT-----------------KMKTKNSKPFQIYKRK---PSS--------NTVS
ELEIGIKI-NPEESEKLVTRGPAE----DDP--E-GELFRSFWGS-KSSLRRFKDGSIQYCVVW---N--I-
GSE-P----------------LATSIVKYILDMHLV-EG----ISQHVE------------CAASEFNA---
----------L---------LPTP-----------------LLPAANNQA---PTNLSGFINLASSFERLTK
NISD-----------LS----LPLGVKAISPASPALRFSSLLQPV----------PFAIA------------
--------SPDFWNDVVLQFETSTRWPDELAALEKTKTAFLLKIQKELA-DTA--YE--------SHIVKDD
S----IPFNENVTTLHVLTPEGFGFRIRVLTERDEILYLRAVENA---------------------D-RRKP
IAHDVYLKFNRHYLGCVKHTRTVSTLAHHYPFYSSTVRLFKYWLDSQ-LILQH--------ISEELVELLVL
KVF-------------------------ID-------------SAPYS--TPNSVIAGFLQVLSFLSSWNWR
DDPLILDLVKKLDLEDSL--L--------------KGSDKLTTQAHQVIVLNFDKIR--K------------
---SDPTGIKT-----QFFVASKDD--P----------------SGILW-----------SN-----GLTLP
IAGRITALSRLALKVFLD--KGI--------------------NKANLDLVFVP----GLSDFDFVLNLKS-
TDLSKDMGVL-------------------------------------------------KGRAFKNL--IGV
ETSFP----------------EDI-TS---KVSLPQILVEELNKKYG----NVAIFFARKCNL------QDK
SVIGGLFLPNI--LTPKKFKVTVGINVKPI------------------------SK----EEIIINKSAIFD
EVSS-LAGDLLVLINRKGTQSQT-------------------------------------------------
------------------------------------------
>K_pastoris_254574340 gi|254574340|ref|XP_002494279.1| Possible U3 snoRNP protein involved in maturation of pre-18S rRNA [Komagataella pastoris GS115]
------------------------------------------------------------------------
------------------------------------------MSKRRIDE----------------------
--LSNGESH------------------------------------------ISDADNESASAQTAEIAQQMV
HYEDDADQPT---------------SEPRQKKSTV-----ANLSAQDIQIARETA-----------------
-ELFKSNI-----------------------------FKLQIDELVKNLKI-------------------KD
SH--------------IKVIEKVLHRLHHIIQQVPEVE-NLTLK---DVESYFHV-----------------
------------------------------------------------SSNKVA-VPF---PDPKP------
--FHPNYKFSFLQPS-DVSLIGS--FGL-KTAIRQPEG------SVIDMSITMPS-----------------
---------------------------KLFHSKDYVNYRAFHKRAFYIGYLADQLVTLSQEHYLP--IKISY
EYVNGDKLC----------PAIRVESITP--------------DQPNPEHLVF-EK-TKFSIRIIVGFELGL
-FEG----------KKLLPD---------KNCIKV-------------------------------------
----QSPTDQGSKMYGDHDSIQL-----------TP-----------TPLYNSSLLSST-T---YS-HYLKL
L--YTAKKTTESFRDAC----VLGKLWLRQRGFSSHFNE----------------GGF--GHFEF--A----
------------ILMTALLQGGGL----------------TSNKILLHGF----------------------
------SSY-----------------------------QLFKGTI-KYLATQ-----DL---MDEGYL--SF
TSAI-----GET-S-----SKYKPD---GFHV----------------------------------------
---------------PTIFDKNTKINILWKTTKWSYETLRRHAQQTLVA---LND-L--VYDRFDSVFLQQ-
CRTPSLTYDLTI--------KIPLAELD------------------HEKNFGPLEKIS-FISFENFIKSKIY
AILKRGL-----MDRVTDISI-----------------W-IENLITTFSIHKRKAGGPSE--------GR--
NIVIGLLL-NPLECERLVTKGPDN----EDE--VNGAKFRQFWQS-KASLRRFKDGTIQNCCIW---A--SS
SSE-P----------------VVLSIIKFLFDLHLS-SNTETSISSHLV------------SNISEFQS---
----------Y---------VPLP-----------------SLPASTKQS---IISTAAFQNLNNSFDELCK
ILYS-----------LE----LPLRIKSVNPASPSLRATSLLQPV----------PFAVS------------
--------NPDFFNEVIVQFESSTKWPDELISLEKTKSSFLIRTLEVLQGETN--YQ--------GFITKDE
S----VPLNYAVTLLNILTPQGYGFRIRVLTEHDEILYLRAIENA---------------------DHRQRP
ILRDTYLRFTQKYIGSMKHHRTMNTLAFHFPFFSPTVRLFKRWMDSQ-LLSVH--------FPQEFVELLAI
KVF-------------------------VD-------------PAPYS--VPSSVESGFLRILQFLSQWNWK
EEPLILDLSKPVDDSSLNPTTENG------TSYIDKLKDNLDVQTYQLINTNFDKQR--K------------
---TDPTAMKM-----QFFVGSKDD--N----------------SGILW-----------TN-----DISLP
VATRLTSLAKVATNLVMK--GEL--------------------NHKSIKLLFTP----ALADYDFVIKVQT-
EDLVSSSGIA-------------------------------------------------EAKVFANV--VNG
RTSYP----------------DDI-TS---KMDPIQWYVDELNDKFK----GQIIFSTKRFTSLN---KKGS
NVVTGLFNPST--VAKRKFKVSSAYNCKPV------------------------EET---EHVTFNKESALN
EIVA-LGGDLVVEVVLK-------------------------------------------------------
------------------------------------------
>P_paniscus_397520078 gi|397520078|ref|XP_003830172.1| PREDICTED: nucleolar protein 6 isoform 1 [Pan paniscus]
------------------------------------------------------------------------
-------------------------------------------------------------MGP--------
--------------------------------APAGEQLRGATG--EPEVMEPAL--EGTGKEGKKASS---
RKRTLAEPPA---------------KGLLQPVKLSRAELYKEPTNEELNRLRETE-----------------
-ILFHSSL-----------------------------LRLQVEELLKEVRL-------------------SE
KK--------------KDRIDAFLREVNQRVVRVPS-V-PETEL---TDQAWL-------------------
-------------------------------------------------PAGVR-VPL----HQVP------
--YAVKGCFRFLPPA-QVTVVGS--YLL-GTCIRPD--------INVDVALTMPR-----------------
---------------------------EILQDKDGLNQRYFRKRALYLAHLAHHLAQDP------LFGSVCF
SYTNGCHLK----------PSLLLR----------------------PRGKDERL----VTVRLHPCPPPDF
-FRP----------CRLLPT---------KNNVRS-------------------------------------
----AWYRGQSPAGD--GSPE-------------PP-----------TPRYNTWVLQDT-V---LE-SHLQL
L--STILSSAQGLKDGV----ALLKVWLRQRE-----LD-------------KGQGGF--TGFLV--S----
------------MLVVFLVS----------------------TRKIHTTM----------------------
------SGY-----------------------------QVLRSVL-QFLATT-----DL---TVNGIS--L-
----------CLSS--DP-SLPALADFHQAFS----------------------------------------
---------------VVFLDSSGHLNLCADVTASTYHQVQHEARLSMML---LDS-R--ADDGFHLLLMTP-
-KPMIRAFDHVL--------HLRPLSR--------------LQAACHRLKLWPELQDN-GGDYVSAALGPLT
TLLEQGL-----GARLNLLAH-------------------SRPPVPEWDISQDPPKHKDSG-----------
TLTLGLLL-RPEGLTSVLELGPEA----DQP-EAA--KFRQFWGS-RSELRRFQDGAIREAVVWEAAS--MS
QKR-L----------------IPHQVVTHLLALHAD-IP-----ETCVH------------YVGGPLDA---
----------L---------IQGL----------KET------------SSTGEEALV---AAVRCYDDLSR
LLWG-----------LEG---LPLTVSAVQGAHPVLRYTEVFPPTPVRPAFSFYEPLRER--------SSLL
PRLDKPCPAYVEPMTVVCHLEGSGQWPQDAEAVQRVRAAFQLRLAELLTQQHG--LQ--------CRATATH
T---------------DVLKDGFVFRIRVAYQREPQILKEVQSPEGM----------------------ISL
RDTAASLRLERDTRQLPLLTSALHGLQQQHPAFSGVARLAKRWVRAQ-LLGEG--------FADESLDLVAA
ALF-------------------------LH-------------PEPFT--PPSSPQVGFLRFLFLVSTFDWK
NNPLFVNLN-----------------------------NELTVEEQVEIRSGFLAAR--A------------
---QLP----------VMVIVTPQD--R----------------KNSVW-----------TQ----DGPSAQ
ILQQLVVLAAEALPMLEKQL---------------MDPRG----PGDIRTVFRP----PLDIYDVLIRLSPR
HIPRHRQAVDSPAASFCRGL-----------------LSQP-----------------GPSSLM--P-----
----------------------------VLGYDPPQLYLTQLREAFG----DLALFFYDQ---------HGG
EVIGVLWKPTS--FQPQPFKASSTKGHMVMS---------------------RGGE----LVMVPNVEAILE
DFAV-LGEGLVQTVEARSERWTV-------------------------------------------------
------------------------------------------
>P_troglodytes_332831746 gi|332831746|ref|XP_003312091.1| PREDICTED: nucleolar protein 6 isoform 1 [Pan troglodytes]
------------------------------------------------------------------------
-------------------------------------------------------------MGP--------
--------------------------------APAGEQLRGATG--EPEVMEPAL--EGTGKEGKKASS---
RKRTLAEPPA---------------KGLLQPVKLSRAELYKEPTNEELNRLRETE-----------------
-ILFHSSL-----------------------------LRLQVEELLKEVRL-------------------SE
KK--------------KDRIDAFLREVNQRVVRVPS-V-PETEL---TDQAWL-------------------
-------------------------------------------------PAGVR-VPL----HQVP------
--YAVKGCFRFLPPA-QVTVVGS--YLL-GTCIRPD--------INVDVALTMPR-----------------
---------------------------EILQDKDGLNQRYFRKRALYLAHLAHHLAQDP------LFGSVCF
SYTNGCHLK----------PSLLLR----------------------PRGKDERL----VTVRLHPCPPPDF
-FRP----------CRLLPT---------KNNVRS-------------------------------------
----AWYRGQSPAGD--GSPE-------------PP-----------TPRYNTWVLQDT-V---LE-SHLQL
L--STILSSAQGLKDGV----ALLKVWLRQRE-----LD-------------KGHGGF--TGFLV--S----
------------MLVVFLVS----------------------TRKIHTTM----------------------
------SGY-----------------------------QVLRSVL-QFLATT-----DL---TVNGIS--L-
----------CLSS--DP-SLPALADFHQAFS----------------------------------------
---------------VVFLDSSGHLNLCADVTASTYHQVQHEARLSMML---LDS-R--ADDGFHLLLMTP-
-KPMIRAFDHVL--------HLRPLSH--------------LQAACHRLKLWPELQDN-GGDYVSAALGPLT
TLLEQGL-----GARLNLLAH-------------------SRPPVPEWDISQDPPKHKDSG-----------
TLTLGLLL-RPEGLTSVLELGPEA----DQP-EAA--KFRQFWGS-RSELRRFQDGAIREAVVWEAAS--MS
QKR-L----------------IPHQVVTHLLALHAD-IP-----ETCVH------------YVGAPLDA---
----------L---------IQGL----------KET------------SSTGEEALV---AAVRCYDDLSR
LLWG-----------LEG---LPLTVSAVQGAHPVLRYTEVFPPTPVRPAFSFYEPLRER--------SSLL
PRLDKPCPAYVEPMTVVCHLEGSGQWPQDAEAVQRVRAAFQLRLAELLTQQHG--LQ--------CRATATH
T---------------DVLKDGFVFRIRVAYQREPQILKEVQSPEGM----------------------ISL
RDTAASLRLERDTRQLPLLTSALHGLQQQHPAFSGVARLAKRWVRAQ-LLGEG--------FADESLDLVAA
ALF-------------------------LH-------------PEPFT--PPSSPQVGFLRFLFLVSTFDWK
NNPLFVNLN-----------------------------NELTVEEQVEIRSGFLAAR--A------------
---QLP----------VMVIVTPQD--R----------------KNSVW-----------TQ----DGPSAQ
ILQQLVVLAAEALPMLEKQL---------------MDPRG----PGDIRTVFRP----PLDIYDVLIRLSPR
HIPRHRQAVDSPAASFCRGL-----------------LSQP-----------------GPSSLM--P-----
----------------------------VLGYDPPQLYLTQLREAFG----DLALFFYDQ---------HGG
EVIGVLWKPTS--FQPQPFKASSTKGRMVMS---------------------RGGE----LVMVPNVEAILE
DFAV-LGEGLVQTVEARSERWTV-------------------------------------------------
------------------------------------------
>P_abelii_395740371 gi|395740371|ref|XP_002819740.2| PREDICTED: nucleolar protein 6 [Pongo abelii]
------------------------------------------------------------------------
-------------------------------------------------------------MGP--------
--------------------------------TPAGEQLRGATG--EPEVMEPAL--EGTGKEGKKVSS---
RKRTLAEPPA---------------KGLLQPVKLSRAELYKEPTNEELNRLRETE-----------------
-SLFHSSL-----------------------------LRLQVEELLKEVRL-------------------SE
KK--------------KDRIDAFLREVNQRVVRVPS-V-PETEL---TDQAWL-------------------
-------------------------------------------------PAGVR-VPL----HQVP------
--YAVKGCFRFLPPA-QVTVVGS--YLL-GTCIRPD--------INVDVALTMPR-----------------
---------------------------EIVQDKDGLNQRYFRKRALYLAHLAHHLAKDP------LFGSVCF
SYTNGCHLK----------PSLLLR----------------------PRGKDECL----VTVRLHPCPPPDF
-FRP----------CRLLPT---------KNNVRS-------------------------------------
----AWYRGQSPAGD--GSPE-------------PP-----------TPHYNTWVLQDT-V---LE-SHLQL
L--STILSSAQGLKDGV----ALLKVWLQQRE-----LD-------------KGRGGF--TGFLV--S----
------------MLVVFLVS----------------------TRKIHTTM----------------------
------SGY-----------------------------QVLRSVL-QFLATT-----DL---TVNGIS--L-
----------CRSS--DP-SLPALADFHQAFS----------------------------------------
---------------VVFLDSSGRLNLCADVTASTYHQVQHEARLSMML---LDS-R--ADDGFQLLLMTP-
-KPMIRAFDHVL--------HLYPLSR--------------LQAACHRLKLWPELQDN-GGDYVSAALGPLT
TLLEQGL-----GARLNLLAH-------------------SRSPVPEWDISQDPPKHKDSG-----------
TLTLGLLL-RPEGLTSVLELGPEA----DQP-EAA--KFRQFWGS-RSELRRFQDGAIREAVVWEAAS--MS
QKR-L----------------IPHQVVTHLLALHAD-IP-----ETCVH------------YVGGPLDA---
----------L---------IQGL----------KET------------SSTGEEALARMRKRXRCYDDLSR
LLWG-----------LEG---LPLTVSAVQGAHPVLRYTEVFPPTPVRPASSFYEPLRER--------SSLL
PRLNKPCPAYVEPMTVVCHLEGSGQWPQDAEAVQRVRAAFQLRLAELLTQQHG--LQ--------CRATATH
T---------------DVLKDGFVFRIHVAYQREPQILKEVQSPEGM----------------------ISL
RDTPASLRLERDTRQLPLLTSALHGLQQQHPAFSGVARLAKRWVRAQ-LLGEG--------FTDESLDLVAA
ALF-------------------------LH-------------PEPFT--PPSSPQVGFLRFLFLVSTFDWK
NNPLIVNLN-----------------------------NELTVEEQVEIRSGFLAAR--A------------
---QLP----------VMVIVTPQD--R----------------KNSVW-----------TQ----NGPSAQ
ILQQLVILAAEALPMLEKQL---------------MDPWG----PGDIRTVFRP----PLDIYDVLIRLSPR
HIPRHRQAVDSPAASFCRGL-----------------LSQP-----------------GPSSLM--P-----
----------------------------VLGYDPPQLYLTQLREAFG----DLALFFYDQ---------HGG
EVIGVLWKPTS--FQPQPFKASSTKGRMVMS---------------------RGGE----LVMVPNVEAILE
DFAV-LGEGLVQTVEARSERWTV-------------------------------------------------
------------------------------------------
>M_mulatta_297270755 gi|297270755|ref|XP_001099208.2| PREDICTED: nucleolar protein 6 isoform 2 [Macaca mulatta]
------------------------------------------------------------------------
------------------------------------------------------------MMGP--------
--------------------------------APTGEQLCGAIG--EPEVMEPAL--EGTGKEGKKASS---
RKRTLAEPPA---------------KGLLQPVKLSRAELYKEPTNEELNHLRETE-----------------
-ILFHSSL-----------------------------LRLQVEELLKEVRL-------------------SE
KK--------------KDRIDAFLREVNQRVVRVPS-V-PETEL---TDQAWL-------------------
-------------------------------------------------PAGVR-VPL----HQVP------
--YAVKGCFRFLPPA-QVTVVGS--YLL-GTCIRPD--------INVDVALTMPR-----------------
---------------------------EILQDKDGLNQRYFRKRALYLAHLAHHLAQDP------LFGSVCF
SYTNGCHLK----------PSLLLR----------------------PRGKDERL----VTVRLHPCPPPDF
-FRP----------CRLLPT---------KNNVRS-------------------------------------
----AWYRGQSPAGD--GSPE-------------PP-----------TPHYNTWVLQDT-A---LE-SHLQL
L--STMLGSAQGLKDGV----ALLKVWLRQRE-----LD-------------KGQGGF--TGFLV--S----
------------MLVVFLVS----------------------THKIHTTM----------------------
------SGY-----------------------------QVLRSVL-QFL--------DL---TVNGIS--L-
----------CLSS--DP-SLPALADFHQAFS----------------------------------------
---------------VVFLDSSGRLNLCADVTASTYHQVQYEARLSMTL---LDS-R--ADDGFQLLLMTP-
-KPMIRAFDHVL--------HLHPLSR--------------LQAACHRLKLWPELQDN-GGDYVSAALGPLT
TLLEQGL-----GTRLKLLAH-------------------SRPPVPEWGISQDPPKHKDSG-----------
SLTLGLLL-RPEGLTSVLELGPEA----DQP-EAA--KFRQFWGF-RSELRRFQDGAIREAVVWEAAS--MS
QKR-L----------------IPHQVVTHLLALHTD-IP-----ETCVH------------YVGGPLDA---
----------L---------IQGL----------KQT------------SSTGEEALA---VAVCCYDDLSR
LLWG-----------LEG---LPLTVSAVQGAHPVLRYTEVFPPTPVRPASSFYEPLQER--------SSLL
PRLDKPCPAYVEPMTVVCHLEGSGQWPQDAEAVQRVRAAFQLRLAELLTQQHG--LQ--------CRATATH
T---------------DVLKDGFVFRIRVAYQREPQILKEVQSPEGM----------------------ISL
RDTPASLHLERDTRQLPLLTSALHGLQQQHPAFSGVARLAKRWVRAQ-LLGED--------FTDESLDLVAA
ALF-------------------------LH-------------PEPFT--PPSSPQVGFLRFLYLVSTFDWK
NNPLIVNLN-----------------------------NELTVEEQVEIRSGFLAAR--T------------
---QLP----------VMVIVTPQD--R----------------KHSVW-----------TQ----DGPSAQ
ILQQLVVLAAEALPMLEKQL---------------MDPRG----PGDIRTVFRP----PLDIYDVLIRLSPR
HIPRHRQAVDSPAASFCRGL-----------------LSQP-----------------GPSSLM--P-----
----------------------------VLGYDPPQLYLMQLREAFG----DLALFFYDQ---------HGG
EVIGVLWKPTS--FQPQPFKASSTKGRMVMS---------------------RGGE----LVMVPNVEAILE
DFAV-LGEGLVQTVEARSERWTV-------------------------------------------------
------------------------------------------
>P_anubis_402897172 gi|402897172|ref|XP_003911646.1| PREDICTED: nucleolar protein 6 isoform 1 [Papio anubis]
------------------------------------------------------------------------
------------------------------------------------------------MIGP--------
--------------------------------APAGEQLCGAIG--EPEMMEPAL--EGTGKEGKKASS---
RKRTLAEPPA---------------KGLLQPVKLSRAELYKEPTNEELNHLRETE-----------------
-ILFHSSL-----------------------------LRLQVEELLKEVRL-------------------SE
KK--------------KDRIDAFLREVNQRVVRVPS-V-PETEL---TDQAWL-------------------
-------------------------------------------------PAGVR-VPL----HQVP------
--YAVKGCFRFLPPA-QVTVVGS--YLL-GTCIRPD--------INVDVALTMPR-----------------
---------------------------EILQDKDGLNQRYFRKRALYLAHLAHHLAQDP------LFGSVCF
SYTNGCHLK----------PSLLLR----------------------PRGKDERL----VTVRLHPCPPPDF
-FRP----------CRLLPT---------KNNVRS-------------------------------------
----AWYRGQSPAGD--GSPE-------------PP-----------TPHYNTWVLQDT-A---LE-SHLQL
L--STMLGSAQGLKDGV----ALLKVWLRQRE-----LD-------------KGQGGF--TGFLV--S----
------------MLVVFLVS----------------------THKIHTTM----------------------
------SGY-----------------------------QVLRSVL-QFLATT-----DL---TVNGIS--L-
----------CLSS--DP-SLPALADFHQAFS----------------------------------------
---------------VVFLDSSGRLNLCADVTASTYHQVQYEARLSMTL---LDS-R--ADDGFQLLLMTP-
-KPMIRAFDHVL--------HLHPLSR--------------LQAACHRLKLWPELQDN-GGDYVSAALGPLT
TLLEQGL-----GTRLKLLAH-------------------SRPPVPEWGISQDPPKHKDSG-----------
SLTLGLLL-RPEGLTSVLELGPEA----DQP-EAA--KFRQFWGF-RSELRRFQDGAIREAVVWEAAS--MS
QKR-L----------------IPHQVVTHLLALHTD-IP-----ETCVH------------YVGGPLDA---
----------L---------IQGL----------KQT------------SSTGEEALA---VAVCCYDDLSR
LLWG-----------LEG---LPLTVSAVQGAHPVLRYTEVFPPTPVRPASSFYEPLQER--------SSLL
PRLDKPCPAYVEPMTVVCHLEGSGQWPQDAEAVQRVRAAFQLRLAELLTQQHG--LQ--------CRATATH
T---------------DVLKDGFVFRIRIAYQREPQILKEVQSPEGM----------------------ISL
RDTPASLRLERDTRQLPLLTSALHGLQQQHPAFSGVARLAKRWVRAQ-LLGED--------FTDESLDLVAA
ALF-------------------------LH-------------PEPFT--PPSSPQVGFLRFLYLVSTFDWK
NNPLIVNLN-----------------------------NELTVEEQVEIRSGFLAAR--T------------
---QLP----------VMVIVTPQD--R----------------KHSVW-----------TQ----DGPSAQ
ILQQLVVLAAEALPMLEKQL---------------MDPRG----PGDIRTVFRP----PLDIYDVLIRLSPR
HIPRHRQAVDSPAASFCRGL-----------------LSQP-----------------GPSSLM--P-----
----------------------------VLGYDPPQLYLMQLREAFG----DLALFFYDQ---------HGG
EVIGVLWKPTS--FQPQPFKASSTKGRMVMS---------------------RGGE----LVMVPNVEAILE
DFAV-LGEGLVQTVEARSERWTV-------------------------------------------------
------------------------------------------
>C_jacchus_390458057 gi|390458057|ref|XP_002743064.2| PREDICTED: nucleolar protein 6 isoform 1 [Callithrix jacchus]
------------------------------------------------------------------------
-------------------------------------------------------------MDP--------
--------------------------------APAGKQLRGATG--GPEVMEPTL--EGKGKEGKKASS---
RKRTLAEPPV---------------KGLLQPVKLSRAELYKEPTNEELNRLRETE-----------------
-ILFHSSL-----------------------------LRLQVEELLKEVRL-------------------SE
KK--------------KDRIDAFLREVNQRVMRVPS-V-PETEL---TDQSWL-------------------
-------------------------------------------------PAGVR-VPL----HQLP------
--YAVKGCFRFLPPA-QVVVVGS--YLL-GTCIRPD--------VNVDVALTMPR-----------------
---------------------------EILQDKDGLNQRYFRKRALYLAHLAHHLAQDP------LFGSVRF
SYTNGCHLK----------PSLLLR----------------------PRGKDEHL----VTVRLHPCPPPDF
-FRP----------CRLLPT---------KNNVRS-------------------------------------
----AWYRGQSPAGD--GSPE-------------PP-----------TPHYNTWVLQDT-A---LE-SHLQL
L--STMLGSAQGLKDGV----ALLKVWLRQRE-----LD-------------KGQGGL--TGFVV--S----
------------MLVVFLVS----------------------TRKIHTTM----------------------
------SGY-----------------------------QVLRSVL-QFLATT-----DL---TVNGIS--L-
----------CLSS--DP-SLPALADFHQAFS----------------------------------------
---------------VVFLDSSGRLNLCADITASTYHQVQHEARLSMML---LDS-K--ADDGFQLLLMTP-
-KPMIRAFDHVL--------HLRPLSR--------------LQAACHRLKLWPELQDN-GGDYVSAALGPLT
TLLEQGL-----GTRMHLLAH-------------------SRPPVPEWDISQDPPKHKDSG-----------
TLTLGLLL-RPEGLTSILELGPEA----DQP-EAA--EFRQFWGS-RSELRRFQDGAIREAVVWEAAS--MS
QKR-L----------------IPHQVVTHLLALHAD-IP-----ETCIH------------YVGGPLDA---
----------L---------IQGL----------KET------------SSTGEEALA---VAVRCYDDLSR
LLWG-----------LEG---LPLTVSAVQGAHPVLRYTEVFPPTPVRPASSFYEPLRER--------SSLL
PRPDKPCPAYVEPMPVVCHLEGSGQWPQDAEAVRRVRAAFQLRLAELLRQQHG--LQ--------CRATATH
T---------------DVLKDGFVFRVRVAYHREPQILREVQSPEGL----------------------NSL
RDTPASLCLERDTRQLPLLTSVLHGLQQQHPAFSGVARLAKRWVRAQ-LLGEG--------FTDESLDLVAA
ALF-------------------------LH-------------PEPFT--PPSSPQVGFLRFLFLVSTFDWK
NNPLIVNLN-----------------------------NELTVEEQVEIRSSFLAAR--A------------
---QLP----------IMVIVTPQD--R----------------KNSVW-----------TQ----DGPSAQ
ILQQLVVLAAEALPVLEKQL---------------MDPRG----PGDIRTVFRP----PLDIYDVLIFLSPR
HIPRHRQAVDSPAASFCRGL-----------------RSEP-----------------GPSSLM--P-----
----------------------------VLGYDPPQLYLTQLREAFG----DLALFFYDQ---------HGG
EVIGVLWKPTS--FQPQPFKVHWLVTAMFL-------------------------S----LVMVPNVEAILE
DFAV-LGEGLVQTVEARSERWTV-------------------------------------------------
------------------------------------------
>S_boliviensis_403297921 gi|403297921|ref|XP_003939793.1| PREDICTED: nucleolar protein 6 [Saimiri boliviensis boliviensis]
------------------------------------------------------------------------
-------------------------------------------------------------MGP--------
--------------------------------APAGKQLRGATG--GPEVMEPALEDEGKGKEGKKASS---
RKRTLAEPPA---------------KGLLQPVKLSRAELYKEPTNEELNRLRETE-----------------
-ILFHSSL-----------------------------LRLQVEELLKEVRL-------------------SE
KK--------------KDRIDAFLQEVNQRVMRVPS-V-PETEL---TDQAWL-------------------
-------------------------------------------------PAGVR-VPL----HQVP------
--YAVKGCFRFLPPA-QVVIVGS--YLL-GTCIRPD--------VNVDVALTMPR-----------------
---------------------------EILQDKDGLNQRYFRKRALYLAHLAHHLAQDP------LFGSVRF
SYTNGCHLK----------PSLLLR----------------------PRGKDERL----VTVRLHPCPPPDF
-FRP----------CRLLPT---------KNNVRS-------------------------------------
----AWYRGQSPAGD--GSPE-------------PP-----------TPHYNTWVLQDT-A---LE-SHLQL
L--STMLGSAQGLKDGV----ALLKVWLRQRE-----LD-------------KGQGGL--TGFLV--S----
------------MLVVFLVS----------------------TRKIHTTM----------------------
------SGY-----------------------------QVLRSVL-QFLATT-----DL---TVNGIS--L-
----------CLSS--DP-SLPALADFHQAFS----------------------------------------
---------------VVFLDSSGRLNLCADVTASTYHQVQHEARLSMML---LDS-K--ADDGFQLLLMTP-
-KPMIRAFDHVL--------HLRPLSR--------------LQAACHRLKLWPELQDN-GGDYVSAALGPLI
TLLEQGL-----GTRLHLLAH-------------------SRPPVPEWDISQDPPKHKDSG-----------
TLTLGLLL-RPEGLTSILELGPEA----DQP-EAA--EFRQFWGS-RSELRRFQDGAIREAVVWDAAS--MS
QKR-L----------------IPHQVVTHLLALHAD-IP-----ETCVH------------YVGGPLDA---
----------L---------IQGL----------KET------------SSTGEEALA---VAVRCYDDLSR
LLWG-----------LEG---LPLTVSAVQGAHPVLRYTEVFPPTPVQPASSFYEPLRER--------SSLL
PRPDKPCPAYVEPMPVVCHLEGSGQWPQDAEAVRRVRAAFQLRLAELLTQQHG--LQ--------CRATATH
T---------------DVLKDGFVFRIRVAYHREPQILREVQSPEGL----------------------NSL
RDTPASLCLERDTRQLPLLTSVLHGLQQQHPAFSGVARLAKRWVRAQ-LLGEG--------FTDESLDLVAA
ALF-------------------------LH-------------PEPFT--PPSSPQVGFLRFLFLVSTFDWK
NNPLIVNLN-----------------------------NELTAEEQVEIRSAFLAAR--A------------
---QLP----------VMVIVTPQD--R----------------KNSVW-----------TQ----DGPSAQ
ILQQLVVLAAEALPVLEKQL---------------MDPWG----PGDIRTVFRP----PLDIYDVLICLSPR
HIPRHRQAVDSPAASFCRGL-----------------RKEP-----------------GPSSLM--P-----
----------------------------VLGYDPPQLYLMQLREAFG----DLALFFYDQ---------HGG
EVIGVLWKPTS--FQPQPFKASGTKGRMVMF---------------------QGGE----LVMVPNVEAILE
DFAV-LGEGLVQTVEARSERWTV-------------------------------------------------
------------------------------------------
>E_caballus_149736920 gi|149736920|ref|XP_001499420.1| PREDICTED: nucleolar protein 6 isoform 1 [Equus caballus]
------------------------------------------------------------------------
-------------------------------------------------------------MGP--------
--------------------------------APAGAQVRGAAG--EPEVMEPAL--EGTGKKGKKGSS---
KKRTVAGSPG---------------EGLLQPVKLSRAELYKEPTNEELNRLRETE-----------------
-SLFHSSL-----------------------------LRLQVEELLKEVRL-------------------SE
KK--------------KERIDAFLREVNQRIMRIPS-T-PETEL---TDQAWL-------------------
-------------------------------------------------PAGVQ-VPL----HQVP------
--YAVKGCFRFLPPA-QVTVVGS--YLL-GTCIRPD--------VNVDVALTMPR-----------------
---------------------------EILQDKDGLNQRYFRKRALYLAHLAHHLAQDP------LFGSVHF
SYTNGCHLK----------PSLLLR----------------------PHGKDERL----VTVRLHPCPPPDF
-FRP----------CRLLPS---------KNNVRS-------------------------------------
----AWYRGQSPPGN--GSPE-------------PP-----------TPHYNTWVLQDT-A---LE-SHMQL
L--STVLGSALGLKDGV----ALLKIWLRQRE-----LD-------------KGLGGF--SGFLV--S----
------------MLVAFLVS----------------------TRKIHTTM----------------------
------SGY-----------------------------QVLRSVL-QFLATT-----DL---TVNGIS--L-
----------CLSS--DP-SLPALADFHQAFP----------------------------------------
---------------VVFLDSSGRLNLCADVTASTYHQVQHEARLSMVL---LDS-K--ADDGFQLLLMTP-
-KPMIRAFDHVL--------HLHPLSR--------------LQAACHRLKLWPELQDH-GGDYVSAALGPLT
TLLEQGL-----GSRLHLLAH-------------------SRPPVSEWDISQDPPKHRDSG-----------
TLTLGLLL-RPEGLTSVLELGPEA----DQP-EAA--DFRQFWGS-RSELRRFQDGAIREAVVWEAAS--MA
QKR-L----------------IPHQVVTHLLALHAD-IP-----DTCVH------------YMGGLLDV---
----------L---------MQGL----------KET------------SSTGEEALA---AAVRCYDDLSR
LLWG-----------LEG---LPLTVSAVQGAHPVLRYTEVFPPAPIQPAYSFFEHLREQ--------ASLL
PRPDKPCPAYVEPMTVICHLEGSGQWPQDAEAIRRVRAAFQLRLAELLTQQHG--LR--------CRATATH
T---------------DVLKDGFVFRICVAYQREPQILKEMRSPEGM----------------------ISL
RDTPASLCLERATRQLPLLTSALHGLQQQHPAFSGVARLAKRWVRAQ-LLGEG--------FTDESLDLVAA
ALF-------------------------LH-------------PEPFT--PPSSPEVGFLRFLFLVSTFDWK
NNPLIVNLN-----------------------------NELTVEEQVEIRSGFLATR--L------------
---QLP----------VMVVYTPQD--R----------------KSSVW-----------TQ----DGPSPQ
ILQRLVVLAAEALPVLEKQL---------------MDPRG----PGDIRTVFRP----PLDMYDVLIRLSPR
HIPRHRQAVDSPAASFCRGL-----------------LSEP-----------------GSLSLM--P-----
----------------------------VLGYDPPQLYLAQLREAFG----HLALFFYDQ---------HGG
EVIGVLWKPAS--FQPQPFKASNTKGRMVVS---------------------QGEE----LVLVPNVEAILE
DFAI-LGEGLVQAVEARSERWTV-------------------------------------------------
------------------------------------------
>C_lupus_345777524 gi|345777524|ref|XP_538704.3| PREDICTED: nucleolar protein 6 isoform 2 [Canis lupus familiaris]
------------------------------------------------------------------------
-------------------------------------------------------------MGP--------
--------------------------------APAGAQDRGGAG--EPEVMELAL--EGTGKEGKKESS---
KKHTLSGSPV---------------EGLLQPVKLSQAELYKEPTNEELNRLRETE-----------------
-SLFHSSL-----------------------------LRLQVEELLKEVRL-------------------PE
KK--------------KERIDAFLREVNQRVLRVPS-T-PKREL---TDQTWL-------------------
-------------------------------------------------PAGVR-VPL----HQVP------
--YTVKGCFCFLPPS-QVTVVGS--YLL-GTCVRPD--------INVDMAVTMPR-----------------
---------------------------EILQDKDGLNQRYFRKRALYLAHLAHHLSQDP------LFGSVHF
SYTNGCHLK----------PSLLLR----------------------PRGKDERL----VTVRLHPCPPPDF
-FRP----------CRLLPS---------KNNVRS-------------------------------------
----AWYRGQSPPGD--GSPE-------------PP-----------TPHYNTWVLQDM-T---LE-SHVQL
L--STVLGSAFGLKDGV----ALLKVWLRQRE-----LD-------------KGLGGF--SGFLV--S----
------------MLVAFLVS----------------------TRKIHTTM----------------------
------SGY-----------------------------QVLRSAL-QFLATT-----DL---TVNGIS--L-
----------CLSS--DP-SLPALADFHQAFP----------------------------------------
---------------VVFLDSSGYLNLCADVTASTYHQVQHEARLSMAL---LDS-R--TDDGFQLLLMTP-
-KPMIRAFDHVL--------HLHPLSR--------------LQAACHRLKLWPELQDL-GGDYVSAALGALT
PLLEQGL-----GSRLHLLAH-------------------SRPPVSEWDISQDPPKHRDSG-----------
TLTLGLLL-RPEGLTSVLELGPEA----NQP-EAA--DFRQFWGS-RSELRRFQDGAIREAVVWEAAS--MA
QKR-L----------------IPHQVVTHLLALHAN-IP-----DTCVH------------YVGGLLDA---
----------L---------IQSP----------KET------------SSTGEEALA---AAVRCYDDLSR
LLWG-----------LEG---LPLTVSAVQGAHPVLRYTEVFPPTPVRPAYSFYEHLRDR--------ASLL
PRPDKPCPAYVEPMTVVCHLEGSGQWPQDAEAIRRVRAAFQLRLAELLMQQHG--LR--------CRATATH
T---------------DVLKDGFVFRIRVAYQREPQILREMRSPEGM----------------------ISL
RDTPASIHLERDTRHLPLLTSALHGLQQQHPAFSGVARLAKRWVRAQ-LLGEG--------LSDESLDLVVA
ALF-------------------------LH-------------PEPFT--PPSSPQVGFLRFLFLISTFDWR
NNPLIVNLN-----------------------------NELTVEEQAEIRSGFLAAR--T------------
---QLP----------VMVIVTPQD--R----------------KNSVW-----------TQ----DGPSPQ
ILQQLVVLAAEALPVLEKQL---------------MDPQG----PGDIRTVFRP----PLDMYDVLIRLSPR
HIPRHRQAVDSPAASFCRGL-----------------LSEP-----------------GPCSLM--P-----
----------------------------VLGYDPPQLYLAQLREAFG----DLALFFYDQ---------HGG
EVIGVLWKPTS--FQPQPFKASNTKGRMVMS---------------------RGGE----LVMVPNVEAILE
DFAI-LGEGLVQAVEARSERWTV-------------------------------------------------
------------------------------------------
>A_melanoleuca_301781596 gi|301781596|ref|XP_002926213.1| PREDICTED: nucleolar protein 6-like [Ailuropoda melanoleuca]
------------------------------------------------------------------------
-------------------------------------------------------------MGP--------
--------------------------------ASAGAQDRGTAG--GPEVIEVAL--EGTAKEGKKESS---
KKRTLAGCPV---------------EGLLQPAKLTRAELYKEPTSEELNRLRETE-----------------
-SLFHSSL-----------------------------LRLQVEELLKEVRL-------------------PE
KK--------------KERIDAFLREVHQRVLKVPS-T-PKTEL---TDQTWL-------------------
-------------------------------------------------PAGVR-VPL----HQVP------
--YTVKGCFRFLPPA-QVTVVGS--YLL-GTCIRPD--------INVDMAVTMPR-----------------
---------------------------EILQDKDGLNQRYFRKRALYLAHLAHHLGQDP------FFGSVRF
SYTNGCHLK----------PSLLLR----------------------PRGKDERL----VTVRLHPCPPPDF
-FRP----------CRLLPS---------KNNVRS-------------------------------------
----AWYRGQSPPGD--GSPE-------------PP-----------TPHYNAWVLQDM-T---LE-SHMQL
L--STVLGSALGLKDGV----ALLKVWLRQRE-----LD-------------KGLGGF--SGFLV--S----
------------MLVAFLVS----------------------TRKIHTTM----------------------
------SGY-----------------------------QVLRSVL-QFLATT-----DL---TVNGIS--L-
----------CLSS--DP-SLPALADFHQAFP----------------------------------------
---------------VVFLDSSGCLNLCADVTASTYHQVQHEARLSMAL---LDS-R--ADDGFQLLLMTP-
-KPMIRAFDHIL--------HLHPLSR--------------LQAACHRLKLWPELQDL-GGDYVSAALGSLT
TLLEQGL-----GSRLHLLAH-------------------SRPPVSEWDISQDPPKHRDSG-----------
TLTLGLLL-RPEGLTSVLELGPEA----NQP-EAA--DFRQFWGS-RSELRRFQDGAIREAVVWEAAS--MA
QKR-L----------------IPHQVVTHLLALHAN-IP-----DTCVH------------YVGGLLDA---
----------L---------IQSP----------KEN------------SSTGEEALA---AAVRCYDDLSR
LLWG-----------LEG---LPLTVSAVQGAHPVLRYTEVFPPTPVRPAYSFYEQLRER--------ASLL
PRPDKPCPAYVEPMTVVCHLEGSGQWPQDAEAIRRVRAAFQLRLAELLTQQHG--LQ--------CRATATH
T---------------DVLKDGFVFRVRVAYQREPQILREMRSPEGM----------------------ISL
RDTPASLRLERDTRHLPLLTSALHGLQQQHPAFSGAARLAKRWVRAQ-LLGEG--------FTDESLDLVVA
ALF-------------------------LH-------------PEPFT--PPSSPQVGFLRFLFLVSTFDWK
NNPLIVNLN-----------------------------NELTVEEQEEIRSGFLATR--T------------
---QLP----------VMVIVTPQD--R----------------KNSVW-----------TQ----DGPSPQ
ILQQLVVLAAEALPVLEKQL---------------MDPRG----PGDIRTVFRP----PLDMYDVLIRLSPR
HIPRHRQAVDSPAASFCRGL-----------------LSEP-----------------GPSSLM--P-----
----------------------------VLGYDPPQLYLAQLREAFG----DLALFFYDQ---------HGG
EVIGVLWKPSS--FQPQPFKASNTKGRMVMS---------------------QGGE----LVMVPNVEAILE
DLAV-LGEGLVQAVEARSEKWTV-------------------------------------------------
------------------------------------------
>F_catus_410978461 gi|410978461|ref|XP_003995608.1| PREDICTED: nucleolar protein 6 isoform 1 [Felis catus]
------------------------------------------------------------------------
-------------------------------------------------------------MGP--------
--------------------------------APAGAQHRAAVG--DPEVMELAL--EDTCQEGKKEYS---
KKCTLVGSPV---------------ESLLQPVKLSQTELYKEPTNEELNRLRETE-----------------
-SLFHSSL-----------------------------LRLQVEELLKEVRL-------------------SE
KK--------------KERIDAFLREVNQRVLKVPS-T-PKTQL---TDQTWL-------------------
-------------------------------------------------PAGVR-VPL----HQVP------
--YTVKGSFCFLPPA-QVTVVGS--YLL-GTCVRPD--------INVDMAVTMPK-----------------
---------------------------ELLQDKDGLNQRYFRKRALYLAQLAHHLGQDP------FFGSVRF
SYTNGCHLK----------PSLLLR----------------------PHGKDERL----VTVRLHPCPPPDF
-FRP----------CRLLPS---------KNNVRS-------------------------------------
----AWYRGQSPPGD--GSPE-------------PP-----------TPHYNTWVLQDM-A---LE-SHVQL
L--STVLGSALGLKDGV----ALLKVWLRQRE-----LD-------------KGLGGF--SGFLV--S----
------------MLVAFLVS----------------------TRKIHTTM----------------------
------SGY-----------------------------QVLRSVL-QFLATT-----DL---TVNGIS--L-
----------CLSS--DP-SLPALADFHQAFS----------------------------------------
---------------VVFLDSSGCLNLCADVTASTYHQVQHEARLSMAL---LDS-R--ADDGFQFLLMTP-
-KPMIRAFDHVL--------HLHPLSR--------------LQAACHRLKLWPELQDL-GGDYVSAALGSLT
TLLEQGL-----GSRLHLLAH-------------------SRPPVLEWDISQDPPKHRDSG-----------
TLTLGLLL-RPEGLTSVLELGPEA----NQP-EAA--DFRQFWGF-RSELRRFQDGAIREAVVWEAAS--MA
QKR-L----------------IPHQVVTHLLALHAD-IP-----DTCVH------------YVGGLLDA---
----------L---------IQSP----------KET------------SSTGEEALA---AAVRCYDDLSR
LLWG-----------LEG---LPLTVSAVQGAHPVLRYTEVFPPTPVRPAYSFYDHLREQ--------ASLL
PRPDKPCPAYVEPMTVVCHLEGSGQWPQDAEAIRRVRAAFQLRLAELLTQQHG--LQ--------CRATAMH
T---------------DVLKDGFVFRIRVAYQREPQILREMRSPEGM----------------------ISL
RDTPASLRLERDTRQLPLLTSALHGLQQQHPAFSGVARLAKRWVRAQ-LLGEG--------FTDESLDLVVA
ALF-------------------------LH-------------PEPFT--PPSSPQVGFLRFLLLISTFDWK
NNPLIVNLN-----------------------------NELTVEEQVEIRSGFLAAR--R------------
---QLP----------VMVILTPQD--R----------------KNSVW-----------TQ----DGPSPQ
ILQQLVVLAAEALPVLEKQL---------------MDPRG----PGDIRTVFRP----SLDMYDVLIHLSPR
HIPRHRQAVDSPAASFCRGL-----------------LNEP-----------------GPSSLM--P-----
----------------------------VLGYDPPQLYLAQLREAFG----DLALFFYDQ---------HGG
EVIGVLWKPTS--FQPQPFKASNTKGHMVVS---------------------QSGE----LVMVPNVEAILE
DFAI-LGEGLVQAVEARSERWTV-------------------------------------------------
------------------------------------------
>B_taurus_149944725 gi|149944725|ref|NP_001092655.1| nucleolar protein 6 [Bos taurus]
------------------------------------------------------------------------
-------------------------------------------------------------MGP--------
--------------------------------APARAEHRGTAG--EPEVMESAL--EGTGKEGKKESL---
KKRKMAGSPG---------------EGLLQPVKLSRAELYKEPTNEELSRLRETE-----------------
-SLFHSSL-----------------------------LRLQVEELLKEVRL-------------------SE
KK--------------KERIDAFLREVNQRIMRVPS-T-PETEL---TNQAWL-------------------
-------------------------------------------------PDGVQ-VPI----HQVP------
--YTVKGRFHFLPPA-QVTVVGS--YLL-GTCIRPD--------INVDVALTIPR-----------------
---------------------------EILQDKDGLNQRYFRKRALYLAHVAHHLAKDP------LFGSVRF
SYTNGCHLK----------PSLLLR----------------------PHGKDERL----VTVRLHPCPPPDF
-FRP----------CRLLPS---------KSNVRS-------------------------------------
----AWYQGQSPSGD--GSPE-------------PP-----------TPHYNTWLLQDT-A---LE-SHVQL
L--SAVLGSASGLKDGV----ALLKVWLRQRE-----LD-------------KGLGGF--SGFLV--S----
------------MVVAFLVS----------------------TRKIHTTM----------------------
------SGY-----------------------------QVLRSTL-QFLAST-----DL---TVNGIS--L-
----------CFSS--DP-SLPALADFHQAFP----------------------------------------
---------------VVFLDSSGRLNLCADITTSTYHQVQHEARLSMAL---LDS-K--ADDGFQLLLMTP-
-KPMIRAFDHIV--------HLRPLSR--------------LQAACHRLKLWPELQDL-GGDYVSAALGPLT
TLLEQGL-----GSRVQLLAH-------------------SRPPVSEWDISQEPPKHRDPG-----------
VLTLGLLL-RPEGLTSVLELGPEA----DQP-EAA--DFRQFWGS-RSELRRFQDGAIREAVVWEAAS--MA
QKR-L----------------IPHQVVTHLLALHAD-IP-----DTCVH------------YTGGLLDA---
----------L---------IQGL----------KET------------SSTGEEALA---AAVRCYDDLSR
LLWG-----------LDG---LPLTVSAVQGAHPVLRYTEVFPPTPVRPAHSFYEQLRER--------ASLL
PRPDKPCPAYVEPMTVVCHLEGSGQWPQDAEAIRRVRAAFQLRLAELLTQQHG--LP--------CRATATH
T---------------DVLKDGFVFRIRVAYQREPQILKETRSPAGM----------------------ISL
RDTPASLRLERDTRQLPLLTSALHGLQQQHPAFSGVARLAKRWVRAQ-LLGGE--------LTDESLDLVAA
ALF-------------------------LH-------------PEPFS--PPSSPQVGFLRFLFLISTFDWK
NNPLIVNLN-----------------------------NELTVEEQVEIRSVFLATR--A------------
---KLP----------VMVIVTPQD--R----------------KSSVW-----------TQ----DGPSPQ
ILHQLVILAAEALPVLEKQL---------------MDPRG----PGDIRTVFRP----PLDMYDVLIRLAPR
HIPRHRQAVDSPAASFCRGL-----------------LSEP-----------------GPSSLM--P-----
----------------------------VLGYDPPQLYLAQLREAFG----HLALFFYDQ---------HGG
EVIGVLWKPTS--FQPQPFKVSNTKGRIVVS---------------------QGGE----PVMVPNVEAILE
DFAI-LGEGLVQAVEARSERWTV-------------------------------------------------
------------------------------------------
>S_scrofa_311265591 gi|311265591|ref|XP_003130726.1| PREDICTED: nucleolar protein 6 isoform 1 [Sus scrofa]
------------------------------------------------------------------------
-------------------------------------------------------------MGP--------
--------------------------------APAGAQHRGTAE--EPEMMESAL--EGPVKEGKRDSS---
KKRPVAGSPV----------------GLLQPVKLSRAELYKEPTNEELNRLRETE-----------------
-SLFHSSL-----------------------------LRLQVEELLKEVRL-------------------SE
KK--------------KERIDAFLREVNQRIMRVPP-T-SETEL---TDQSWL-------------------
-------------------------------------------------PDGVR-VPL----HQVP------
--YTVKGCFRFLAPA-QVTVVGS--YLL-GTCIRPD--------INVDMALTMPR-----------------
---------------------------EILQDKDGLNQRYFRKRALYLAHLAHHLAQDP------LFGSVHF
SYTSGCHLK----------PSLLLR----------------------PHGKDKHL----VTVRLHPCPPREF
-FRL----------CRLLPS---------KNNVRS-------------------------------------
----AWYRGQSLSGD--GSPE-------------PP-----------TPHYNTWVLQDT-A---LE-SHMQL
L--STMLGTASGLKDGV----ALLKVWLRQRE-----LD-------------KGLGGF--SGFIV--S----
------------MLVAFLVS----------------------TRKIHTTM----------------------
------SGY-----------------------------QVLRSIL-QFLATT-----DL---TVNGIS--L-
----------CSSS--DP-SLPALADFHQAFP----------------------------------------
---------------VVFLDPSGHLNLCADVTASTYRQVQHEAQLSMAL---LDS-R--ADDGFQLLLMTP-
-KPMIRAFDHIL--------HLCPLSR--------------LQAACHRLKLWPELQDH-GGDYVSAALGPLT
TLLEQGL-----GSRLHLLAH-------------------SRPPVSEWDISQDPPKHRDSR-----------
VLTLGLLL-RPEGLTSVLELGPEA----DQP-EAA--AFRQFWGS-RSELRRFQDGAIREAVVWEAAS--LA
QKR-L----------------IPHQVVTHLLALHAD-IP-----DTCVH------------YTGGFLDA---
----------L---------IQGL----------KET------------SSTGEEALA---AAVRCYDDLSR
MLWG-----------LEG---LPLTVSAVQGAHPVLRYTEVFPPTPARPACSFYEHLRER--------ASLL
PRPDKPCPAYVEPMTVVCHLEGSGQWPQDAEAIRRVRAAFQLRLAELLMQQHG--LQ--------CRATATH
T---------------DVLKDGFVFRIRVAYQREPQILRETRSPEGM----------------------ISL
RDTPASLRLERDTKQLPLLTSALHGLQQQHPAFSGVARLAKRWVRAQ-LLGQE--------FTDESLDLVAA
ALF-------------------------LH-------------PEPFT--PPSSPQVGFLRFLFLVSTFDWK
NSPLIVNLN-----------------------------NELTAEEQVEIRSVFLATR--T------------
---QLP----------VMVIITPQD--R----------------KSSVW-----------TQ----NGPSPQ
ILQRLVVLAAEALPVLEKQL---------------MDPRG----PGDIRTVFRP----PLDMYDVLIRLTPR
HIPRHRQAVDSPAASFCRGL-----------------LSEP-----------------GPSSLM--P-----
----------------------------VLGYDPPQLYLAQLREAFG----DLALFFYDQ---------HGG
EVIGVLWKPTS--FQPQPLKASNAKGRMVVS---------------------QGGE----LVMVPNVEAILE
DFAI-LGEGLVQAVEARSERWTV-------------------------------------------------
------------------------------------------
>O_garnettii_395855785 gi|395855785|ref|XP_003800330.1| PREDICTED: nucleolar protein 6 [Otolemur garnettii]
------------------------------------------------------------------------
-------------------------------------------------------------MGP--------
--------------------------------APAGKQVCGAPG--EAQMMEPAL--ESTGKEGKKASS---
RKRTMSKSPV---------------EGVLQPVKLSRAELYKEPTNEELNHLRETE-----------------
-ILFHSSL-----------------------------LRLQVEELLKEIRL-------------------SE
KK--------------KDRIEAFLREINQRVMRVPS-I-PETEL---TDQAWL-------------------
-------------------------------------------------PAGVQ-VPL----HQVP------
--YTVKGCFRFLPPA-QVTVVGS--YLL-GTCIQPD--------INVDVALTMPR-----------------
---------------------------EILQDKDGLNQRYFRKRALYLAHLAHHLAHDP------LFGSVRF
SYSNGCHLK----------PLLLLR----------------------PNGKDKSL----VTVRLHPCPPPDF
-FRP----------CRLLPT---------KNNVRS-------------------------------------
----AWYRGQSPPGD--GSLE-------------PP-----------TPHYNTWVLQDT-A---LE-SHLQF
L--STILSSAPGLKDGV----ALLKVWLRQRE-----LD-------------KGLGGF--TGFLI--S----
------------MLIAFLVS----------------------TRKIHTTM----------------------
------SGY-----------------------------QVLRSVL-QFLATT-----DL---TVNGIS--L-
----------CLSS--DP-SLPALADFHQAFP----------------------------------------
---------------VVFLDSSGHLNLCADVTASTYHQVQHEAQLSMAL---LDS-K--ADDGFQLLLMTP-
-KPMIRAFDHVF--------HLRPLSR--------------LQAACHRLKLWAELQDN-GGDYVSAALGPLT
TLLEQGL-----GARLHLLAH-------------------SRPSVPEWDINQDPPKHKDSG-----------
TLSLALLL-RSEGLTSVLELGPEA----DQP-KAA--DFRHFWGS-RSELRRFQDGAIREAVVWEAAS--MF
QKR-L----------------IPHQVVTHLLALHAD-IP-----DTCVH------------YVGGLLDA---
----------L---------IQGV----------KET------------SSTGEEALA---ATVRCYDDLSR
LLWG-----------LEG---LPLTVSAVQGAHPVLRYTEVFPPTPVRPAYSFYEQLRER--------ASLL
PRLNKPCPAYVEPMTVVCHLEGSGQWPQDAKAVQRVRAAFQLRLAELLMQQHG--LQ--------CRATATH
T---------------DVLKDGFVFRIRVAYQREPQILREMRSPEGM----------------------ISL
RDTPASLCLERDNRQLPLLTSALHGLQQQHPAFSGVARLAKRWVRAQ-LLGEG--------FTDESLDLVAA
ALF-------------------------LH-------------PEPFT--PPSSPQVGFLRFLFLVSTFDWK
NNPLIVNLN-----------------------------NELTVEEQIEIRSGFLVAR--A------------
---QLP----------VMVIFTPQD--R----------------KSSVW-----------TQ----DGPSAQ
ILQQLVVLAAEALPILEKQL---------------MDPRG----PGDIRTVFRP----PLDIYDVLIHLSPR
HIPRHRQAVDLPHVSFCRGL-----------------LSEP-----------------GSLSLM--P-----
----------------------------VLGYDPPQLFLAQLREAFG----DLALFFYDQ---------HGG
EVIGVLWKPGS--FQPQPFKATSTRGHMVAS---------------------QGGE----LVMVPNVEAILE
DFAV-LGEGLVQAVEARSERWTV-------------------------------------------------
------------------------------------------
>L_africana_344271708 gi|344271708|ref|XP_003407679.1| PREDICTED: nucleolar protein 6 [Loxodonta africana]
------------------------------------------------------------------------
-------------------------------------------------------------MGP--------
--------------------------------APP-----GAAG--DPEVMEPTL--EGTGEEGKKVSS---
KKRTLAGSPV---------------EGLLQPVKLSRAELYKEPTNEELNRLRETE-----------------
-SLFHSSL-----------------------------LRLQLEELLKEVRL-------------------SE
KK--------------KKRIDAFLREINQRILKVPS-I-PEIEV----KQTWL-------------------
-------------------------------------------------KLG-S-SPL----QQC-------
--FTVKGRFRFLPPV-QVMVVGS--YLL-GTCIRPD--------INVDVALTMPR-----------------
---------------------------EILQDKDGLNQRYFRKRALYLAHLAHHLAQDP------LFGSVRF
SYSGGCHLK----------PSLLLR----------------------PQGKDEHL----VTVRLHPCPPPDF
-FRP----------CRLLPT---------KNNVRS-------------------------------------
----AWYRGQSPPGD--GSSE-------------PP-----------TPHYNTWVLQDT-A---LE-SHVQL
L--SAVLGLSPGLKDGV----ALLKVWLRQRE-----LD-------------KGLGGF--SGFLI--S----
------------MLVTFLVS----------------------TRKIHTTM----------------------
------SGY-----------------------------QVLRSVL-QFLATT-----DL---TVNGIS--L-
----------CLSS--DP-SLPALADFHQAFP----------------------------------------
---------------VVFLDSSGYLNLCADVTASTYHQVQHEARLSMAL---LDS-K--ADDGFQLLLMTP-
-KPMIRAFDHIL--------HLRPLSR--------------LQAACHRLKLWPELQDH-GGDYVTAALGPLT
TLLEQGL-----GSRLHLLAH-------------------SRPPVPEWDISQDPPKHRDTG-----------
ALTLGLLL-RPEGLTSVLEMGPEA----DQP-EAA--DFRQFWGS-RSELRRFQDGTIREAVVWEAAS--MA
QKR-L----------------IPQQVVTHLLALHAD-IP-----DTCVH------------YVGGFLDA---
----------L---------IQGL----------KET------------SSTGEEALA---AAVRCYDDLSR
LLWG-----------LEG---LPLTVSAVQGIHPVLRYTEVFPPTPVWPAYSFYQRLRER--------ASLV
PRPDKPCPAYVEPMTVVCHLEGSGQWPQDAEAVRRVRAAFQLRLAEILMQQHG--LQ--------CRTTATH
T---------------DVLKDGFVFRVRVAYQREPQILREMRSPEGM----------------------ISL
RDTPASLRLERDTKQLPLLTSALHGLQQQHPAFSGVARLAKRWVRAQ-LLGEG--------FSNESLDLVAA
ALF-------------------------LQ-------------PEPFF--PPSSPQVGFLRFLYLVSTFDWK
NSPLIVNLN-----------------------------SELTVEEQVEIHSSFLAAR--A------------
---QLP----------VMVIITPQD--R----------------KSSLW-----------TQ----DGPSAQ
ILQQLMVLAAEALPILEKQL---------------MDPWG----PGDIRTVFRP----PLDIYDVLIHLSPR
HIPRHRQAVDSPAASFCRGL-----------------FSEP-----------------RPSLLM--P-----
----------------------------VLGYDPPQFYLAQLREAFG----DLALFFYDQ---------HGG
QVIGVLWKPTS--FQPQPFKASSTKGRMVVS---------------------QGGE----LVMVPNVEAILE
DFAI-LGEGLVQNVEARSERLSSNSASFNPSLAPSLK-----------------------------------
------------------------------------------
>C_griseus_354499847 gi|354499847|ref|XP_003512016.1| PREDICTED: nucleolar protein 6, partial [Cricetulus griseus]
------------------------------------------------------------------------
----------------------------------------------------SAGEGPAVEMGP--------
--------------------------------APAGEQLRGAAG----ETEELAL--EGVSK---KATS---
RKRAKAEPPA---------------EGLLQPVKLSREELYKEPTNEELNRLRETE-----------------
-ILFHSSL-----------------------------LRLQVEELLKEVRL-------------------SE
RK--------------KERIDTFLKEVNPRIQRVPS-V-PETEL---TDQSWL-------------------
-------------------------------------------------PAGVR-VPL----HQVP------
--YTVKGSFRFLPPS-QITVVGS--YLL-GTCIRPD--------INVDVALTMPR-----------------
---------------------------EILQDKDGLNQRYFRKRALYLAHLAYHLAQDP------FFGSVRF
SYTNGCHLK----------PSLLLR----------------------PHGKDERL----VTVRLHPCPPVDF
-FRP----------CRLLPT---------KNNVRS-------------------------------------
----AWYRGQSAP-----ESE-------------PP-----------TPHYNTWILQDT-V---LE-SQMHL
L--STVLGSAQGLKDGI----ALLKVWLRQRE-----LD-------------KGLGGF--NGFLI--S----
------------MLVAFLVS----------------------KRKIHTTM----------------------
------SGY-----------------------------QVLRSVL-QFLATT-----DL---TVNGIS--L-
----------SLSS--DP-SLPVLADFHQVFP----------------------------------------
---------------VVFLDSTGRLNLCADVTASTYNQVQHEAQLSMAL---LDS-K--ADDGFQLLLMTP-
-KPMIRAFDHIV--------HLRPLSR--------------LQAACHR--------------------GPLT
TILEQGL-----GARLHLLAH-------------------SRPPVPEWDIKEDPPKHKDSG-----------
TLTLGLLL-RPEGLTSVLDLGPEA----DQP-EAA--DFRQFWGS-RSELRRFQDGAIREAVVWEAAS--VS
EKR-L----------------IPQQVVTHLLALHAD-IP-----DTCVH------------YVGGFLDA---
----------L---------IQGP----------KEV------------SNTGEEALA---LAVRCYDDLSR
LLWG-----------LEG---LPLTVSAVQGAHPVLRYTEVFPPPPVRPAYSFHKHLQER--------ASLL
PRLDKPCPAYVEPMTVICHLEGSGQWPQ--------------------------------------------
------------------------------------------------------------------------
-------------------------LQQQHPAFSGVARLAKRWVRAQ-LLGEG--------FTDESLDLVAA
ALF-------------------------LH-------------SEPFT--PPSSPQVGFLRFLYLVSTFDWK
NNPLIVNLN-----------------------------SELTAEDQVEIRSSFLAAR--T------------
---QLP----------VMVIITPQD--R----------------RSSVW-----------TQ----DRPSAQ
ILQQLVILAAEALPVLEKQL---------------MDPRG----PGDIRTVFRP----PFDVYDVLIHLTPR
HIPRHRQAVDPPAASFCRGL-----------------LSEP-----------------GPSSLM--P-----
----------------------------VLGYDPPQLYLAQLREAFG----DLALFFYDQ---------HGG
EVIGVLWKPTS--FQPQPFKASNIKGHMVVS---------------------RGGE----LVMVPNIEAILE
DFAV-LGEGLVQSVEARSERWTV-------------------------------------------------
------------------------------------------
>M_musculus_118026904 gi|118026904|ref|NP_631982.2| nucleolar protein 6 [Mus musculus]
------------------------------------------------------------------------
--------------------------------------------------MPSAGERPAVKMGP--------
--------------------------------APAGEQHRRATE--DPEVMELAF--EGMDKE--KAPS---
RKRARTEPPA---------------EGLLQPVNLSREELYKEPTNEELNRLRETE-----------------
-ILFHSTL-----------------------------LRLQVEELLKEVRL-------------------SE
KK--------------KERIDNFLKEVTKRIQKVPP-V-PEAEL---TDQSWL-------------------
-------------------------------------------------PAGVR-VPL----HQVP------
--YAVKGSFRFRPPS-QITVVGS--YLL-DTCMRPD--------INVDVAVTMPR-----------------
---------------------------EILQDKDGLNQRYFRKRALYLAHLAYHLAQDP------LFSSVRF
SYMSGCHLK----------PSLLLR----------------------PHGKDERL----VTVRLLPCPPLDF
-FRP----------CRLLPT---------KNNVRS-------------------------------------
----AWYRGQSCP-----DYE-------------PP-----------TPHYNTWILQDV-A---LE-THMHL
L--ASVLGSAQGLKDGV----ALLKVWLRQRE-----LD-------------KGLGGF--NGFII--S----
------------MLVAFLVS----------------------KRKIHTTM----------------------
------SGY-----------------------------QVLRSVL-QFLATT-----DL---TINGIS--F-
----------SLSS--DP-SLPTLAEFHQLFA----------------------------------------
---------------VVFVDPSGRLNLCADVTASTYNQVQYEAELSMAL---LDS-K--ADDGFQLLLMTP-
-KPMIQAFDHVV--------HLHPLSR--------------LQASCHQLKLWPELQDN-GGDYVSAALGPLT
NILVQGL-----GCRLHLLAH-------------------SRPPVPEWSINQDPPKHKDAG-----------
TLTLGFLF-RPEGLTSVIDLGPEA----DKP-EAA--DFRQFWGT-RSELRRFQDGAIREAVVWEAES--LF
EKR-L----------------IPHQVVTHLLALHAD-IP-----DTCIQ------------YVGGFLDA---
----------L---------IQNP----------KEI------------SSTGEEALA---LAVRCYDDLSR
LLWG-----------LEG---LPLTVSAVQGAHPVLRYTEVFPPAPVRPAYSFYNRLQEL--------ASLL
PRPDKPCPAYVEPMTVVCHLEGSGQWPQDAEAVQRVRAAFQLRLAEVLTQEHR--LQ--------CCATATH
T---------------DVLKDGFVFRIRVAYQREPQILKEVRSPEGM----------------------VSL
RDTPASLRLERDTKLLPLLTSALHGLQQQYPAYSGVARLAKRWVRAQ-LLGEG--------FTDESLDLLAA
SLF-------------------------LH-------------PEPFT--PPSVPQVGFLRFLYLVSTFDWK
NNPLIVNLN-----------------------------GELTAEEQVGIRSSFLAAR--T------------
---QLP----------VMVIITPQD--R----------------RSSVW-----------TQ----DGPSAQ
ILQQLVSLAAEALPILEKQL---------------MDPRG----PGDIRTVFRP----PFDMYDVLIHLTPR
HIPRHRQAVDPPVASFCRGL-----------------LAEP-----------------GPSSLM--P-----
----------------------------VLGYDPPQLYLAQLREAFE----DLALFFYDQ---------HGG
EVIGVLWKPSS--FQPQPFKASSIKGRMVVS---------------------QGGE----LVMLPNIEAILE
DFAV-LGEGLVQAVEARSERWTV-------------------------------------------------
------------------------------------------
>R_norvegicus_392340377 gi|392340377|ref|XP_003754054.1| PREDICTED: nucleolar protein 6 [Rattus norvegicus]
------------------------------------------------------------------------
-------------------------------------------------------------MGP--------
--------------------------------APAGQQQRGSTSTGEPEVMELAL--EGLGKE--KASS---
RKRAQAEAPA---------------EGLPQPVKLSREELYKEPTNEELNRLRETE-----------------
-ILFHSSL-----------------------------LRLQVEELLKEVRL-------------------SE
KK--------------KERIDAFLKEVIKRIQKVPP-V-PEAEL---TDQSWL-------------------
-------------------------------------------------PAGVR-VPL----HQVP------
--YAVKGSFRFLPPS-QITIVGS--YPL-GTCMRPD--------INVDVVLTMPR-----------------
---------------------------EILQDKDGLNQRYFRKRALYLTHLAYHLARDP------LFGSVRF
SYPSGCHLK----------PSLLLR----------------------PHGKDERL----VTVRLYPCPPLDF
-FRP----------CRLLPT---------KNNVRS-------------------------------------
----AWYRGQSCP-----DYE-------------PP-----------TPHYNTWILQDT-A---LE-AHMHL
L--SSVLASAQGLKDGV----ALLKVWLRQRE-----LD-------------KGLGGF--NGFLI--S----
------------MLVAFLVS----------------------KRKIHTTM----------------------
------SGY-----------------------------QVLRSVL-QFLATT-----DL---TINGIS--F-
----------SLSS--DP-SLPSVADFHQLFA----------------------------------------
---------------VVFVDPSGRLNLCADVTASTYNQVQYEAELSMAL---LDS-K--ADDGFQLLLMTP-
-KPMIQAFDHVV--------HLRPLSR--------------LQAACHQLKLWPELQDN-GGDYVSAALGPLT
NILVQGL-----GCRLHLLAH-------------------SRPPVPEWAINQDPPKHKDAG-----------
TLTLGLLF-RPEGLTSVIDLGPEA----DRP-EAA--EFRQFWGS-RSELRRFQDGAIREAVVWEAES--LS
EKR-L----------------IPHQVVTHLLALHAD-IP-----DTCIH------------YVGGFLDA---
----------L---------IQGP----------RET------------SSTGEEALA---LAVRCYDDLSR
LLWG-----------LED---LPLTVSAVQGAHPVLRYTEVFPPAPVRPAYSFYNRHQEL--------ASLL
PRLDKPCPAYVEPMTVVCHLEGSGQWPQDAEAVQRVRAAFQLRLAEVLTQQHR--LQ--------CRATATH
T---------------DVLKGGFVFRIRVAYQREPQILKVVRSPEGM----------------------ISM
RDTPASLRLERDTRLLPLLTSALHGLQQQYPAFSGVARLAKRWVRAQ-LLGEG--------FTDESLDLVAA
SLF-------------------------LH-------------PEPFT--PPSVPQVGFLRFLYLISTFDWK
NNPLIVNLN-----------------------------SELTAEEQVEIRSSFLAAR--T------------
---QLP----------VMVIVTPQD--R----------------RSSVW-----------TQ----DGPSAQ
ILQQLVSLAAEALPILEKQL---------------MDPRG----PGDIRTVFRP----PFDIYDVLIHLTPR
HIPRHRQAVDPPAASFCRGL-----------------VTEP-----------------GPSSLM--P-----
----------------------------VLGYDPPQLYLAQLREAFG----DLALFFYDQ---------HGG
EVIGVLWKPSS--FQPQPFKASSLKGRMVVS---------------------RGGE----LVTVPNIEAILE
DFAV-LGEGLVQAVEARSERWTV-------------------------------------------------
------------------------------------------
>C_porcellus_348570192 gi|348570192|ref|XP_003470881.1| PREDICTED: nucleolar protein 6-like [Cavia porcellus]
------------------------------------------------------------------------
-------------------------------------------------------------MGP--------
--------------------------------ASAEEHLRRAAG--EPEMMGPAM--DGTVQGGKKMAS---
RKRTVAGSLV---------------DSLLQPVKLSPEELYKEPTNEELNRLRETE-----------------
-ILFHSSL-----------------------------LRLQVEELLKEVRL-------------------SE
KK--------------KGRIDVFLQEVNQRIKKVPS-T-AETEL---IDQAWL-------------------
-------------------------------------------------PAGVR-VPL----HQVP------
--FTVKGSFRFLPPV-QVTIVGS--YLL-GTCTRPD--------INVDMALTMPR-----------------
---------------------------EILQDKDLLNQRYFRKRALYLAHLADHLARDP------LFGSVHF
SYANGCHLK----------PLLLLR----------------------PHGKDEHL----VTVRLHPCPPLDF
-FRP----------CRLLPS---------KNNVRS-------------------------------------
----TWYQGQSHPGD--GKPE-------------PP-----------TPHYNTWVLQDT-A---LE-SHMQL
L--STVLSSAQGLKDGV----TLLKVWLRQRE-----LD-------------KGLGGF--NGFLI--S----
------------MLIAFLVS----------------------TRKIHTTM----------------------
------SGY-----------------------------QVLRSVL-QFLATT-----DL---TVNGIS--L-
----------CLSS--DP-SLPALADFYQAFP----------------------------------------
---------------VVFLDSSGRLNLCADVTASTYHQVQHEARLSMAL---LDS-K--ADDGFQLLLMTP-
-KPMVRSFDHVL--------HVRPVSR--------------LQAACHRLKLCPELQDS-GGDYVSAVLGPLT
ALLEKGL-----GTRLQLLAH-------------------SRPPVPEWDISQDPPKHRDSG-----------
ALSLGLLL-QPEGLSSVLELGPEA----DQP-EAA--DFRQFWGS-RSELRRFQDGAIREAVVWEASS--LH
QKR-L----------------IPHQVVTHLLALHAD-IP-----DTCIH------------YVGGFLDA---
----------L---------IQRP----------KEP------------SSTGEEALT---VAVCCYDDLSR
LLWG-----------LEG---LPLTVSAVQGAHPVLRYTEVFPPAPVRPAFSFHEHLQER--------GLLL
PRSDKPCPAYVEPMTVVCHLEGSGHWPQDAEAVQRVRAAFQLRLAELLTQQHG--LQ--------CRATATH
T---------------DVLKDGFVFRIRVAYQREPQILREVQSPEGM----------------------ISL
RDTPASLRLERDTKHLPLLTSALHGLQQQHPAFSGVARLAKRWVRAQ-LLGEG--------FTDESLDLVTA
ALF-------------------------LH-------------PEPFT--PPSSPQVGFLRFLSLVSTFDWK
NNPLIVNLN-----------------------------NELTAEEQVEIHRDFLAAR--T------------
---RLP----------VMVLVTPQD--R----------------KSSVW-----------TQ----DGPTAQ
ILQQLVILAAEALSILEKQL---------------MDPWG----PGDIRTVFRP----PLDIYDVLIRLSPR
HIPRHRQAVDCPAASFCRGL-----------------LREP-----------------GPSSLM--P-----
----------------------------VLGYDPPQLYLAQLREAFE----DLALFFYDQ---------HGG
EVIGVLWKPTS--FQPQPFKASSTKGRMVVS---------------------QGEE----LVMVPNIEAILE
DFAV-LGEGLVQSVEAQSERWTV-------------------------------------------------
------------------------------------------
>M_domestica_126333897 gi|126333897|ref|XP_001365176.1| PREDICTED: nucleolar protein 6 [Monodelphis domestica]
------------------------------------------------------------------------
------------------------------------------------------------------------
----------------------------------------------------------MEPQENKDAPP---
SKKHRKGAQD---------------GGLLLPVELSQAQLYKEPTNEELSQMKETE-----------------
-NLFHSNL-----------------------------LRMQMEELLKEVRL-------------------KE
KK--------------QHRIDTFLHEIKQRILSVPS-T-KMTDM---TDQSWL-------------------
-------------------------------------------------PKGVR-VPF----IQKP------
--FAVKGRFHFLPPT-QVTVVGS--YLL-GTCVRPD--------VNVDVVLTMPK-----------------
---------------------------EILQDKDGLNQRYLRKRALYIAYLGYHLSRDP------LFGSVCF
SYINGCHLK----------PLLLLC----------------------PAGKDEHL----VTVRLYPCPPPEF
-FRL----------CRLLPS---------KNNVRT-------------------------------------
----TWFWDKSIPEE--GVMD-------------PP-----------TPHYNTLLLFDE-V---LE-SHLHL
L--SAILTSSPGLRDGI----ILLKVWLRQRD-----LD-------------KGTGGF--SGFII--S----
------------MLVAFLVS----------------------TRKINKSM----------------------
------SGY-----------------------------QVLRNVL-QFLAAT-----DL---TVNGIS--L-
----------CRSS--DP-SLPAVADFHQAFS----------------------------------------
---------------VVFLDASGHLNLCADVTVPTYQQVQHEAQLSMAM---LDD-K--TADGFQMLLMTP-
-KSMIRTFDHVL--------HIYPLSC--------------LYPACQRLKLWTELQDH-GGDYVAAILPTLT
ALLEQGL-----GSRLTLLAH-------------------SRTPVPQWKINQNPPKHKDQG-----------
ALSLGLLL-RPEGLVSILEMGPEA----DHP-EAA--DFRQFWGS-RSELRRFQDGSIREAVLWNAES--MA
EKR-L----------------LPHQVITHLLKLHAG-IP-----ESCIH------------YMGGCLDP---
----------L---------IRAP----------KEA------------RSTGEEALA---MVVRSYDHLSR
QLWS-----------LKG---LPLTVSSVQGAHAALRYTAVFSPVPVHPDFAFHDLLDKR--------KALL
PRPSKPCPAFVDPINVVCHLEGSGQWPQEADAIQRVRAAFQLRLAEVLSQEHG--LL--------CSAKASH
T---------------DVYKDGYVFRIRVAYHREPQILKESCTPGGM----------------------ITL
RETPASLLLDRDTRQLPQLTSALHGLQQQHSAFSGVARLAKRWVRAQ-LLSDG--------LTDECLDLLAA
SLF-------------------------LH-------------PFPFT--PPSSPQVGFLRFLSLLSTFDWK
NSPLIVNLN-----------------------------GELTAEDQAEIHSRFLESR--I------------
---RLP----------VMVIATPQD--R----------------SQSLW-----------TK----DQPSAQ
ILHHLVSLAAKALPILEKQL---------------MDPSE----SGDTRMVFRP----ALDIYDVLIRLNAR
HIPRHREAVDLPATSFSRGL-----------------LASS-----------------DASPRL--P-----
----------------------------VLCYDPPSLYLAQLRKAFG----DLALFFYDQ---------HGG
EVIGVLWRPDG--FKPQPFKAAGVQGRMVVS---------------------QNGD----LVTVPNVEAILE
DFAI-LGKGLVQTVEPRSEKWVV-------------------------------------------------
------------------------------------------
>S_harrisii_395517720 gi|395517720|ref|XP_003763022.1| PREDICTED: nucleolar protein 6 [Sarcophilus harrisii]
------------------------------------------------------------------------
-------------------------------------------------------------MGP--------
--------------------------------ASRGASRRRVPR--DSEVIESAVE-DMESQENKDIPS---
SKKRRTGAQD---------------GGLLPPVELSQAQLYKEPTNEELSQMKETE-----------------
-NLFHSNL-----------------------------LRMQMEELLKEVRL-------------------KE
KK--------------QQRIDAFLHKIKQRLLTVPS-T-KVTEM---TDQSWL-------------------
-------------------------------------------------PKDVR-VPF----IQKP------
--YSVKGRFQFLPPT-QVTVVGS--YLL-GTCVRPD--------VNIDVVLTMPK-----------------
---------------------------EILQDKDGLNQRYLRKRALYIAHLGHHLSRDP------LFGSVRF
SYTNGCHLK----------PLLLLR----------------------PAGKDERL----VTVRLHPCPPPGF
-FRL----------CRLLPS---------KNNVRT-------------------------------------
----TWFWDKTIPEEGKGVLD-------------TP-----------TPHYNTLLLCDE-V---ME-SHLHL
L--SAMLASSPGLRDGI----ILLKVWLRQRD-----LH-------------KGVGGF--SGFIV--S----
------------MLVAFLVS----------------------SRKISKSM----------------------
------SGY-----------------------------QVLRNAL-QFLAAT-----DL---TVNGIS--L-
----------CRSL--DP-SLPALADFHQAFS----------------------------------------
---------------VVFVDPSGYLNLCADVTVPTYQQVQHEAQLSMAM---LDD-K--TVDGFQMLLMTP-
-KPMIRTFDHVL--------HIHPLNC--------------LYAACRRLKMWSELLDH-GGDYVAAILPTLT
TLLERGL-----GSRLILLTH-------------------SRAPVPEWEINQNPPKHKDWG-----------
GLTLGLLL-RPEGLVSVLEMGPEA----DHP-EAT--DFRQFWGP-RSELRRFQDGSIREAVLWKAES--MA
EKR-L----------------LPHQVITHLLKLHVG-IP-----ESYVH------------YVGGSLDP---
----------L---------IRVP----------KET------------HSTGEEALA---MVVRSYDHLSR
QLWG-----------LKG---LPLTVTSVQGAHPALRYTDVFSPVPVWFDHTFHDHLEKR--------DALL
PRSSKPCPAFVDPINVVCHLEGSGQWPQDADAIQRVRAAFQLRLAEVLSQEHG--LQ--------CSAKASH
T---------------DVYKDGYVFRVRVAYHREPQILKESCTPEGM----------------------ITL
RDTPASILLDRDTRQLPQLTSALHGLQQQHSAFSGVARLAKRWVRAQ-LLSDG--------LTEESLDLMAA
SLF-------------------------LQ-------------PAPFT--PPSSPQVGFLRFLSLLSTFDWK
NNPLIINLN-----------------------------GELTAEDQAEIHSHFLESR--I------------
---RLP----------VMVIATPQD--R----------------NHSLW-----------TK----DKPSAQ
ILHHLVNLAAKALSVLENQL---------------MTPSK----SGDIRMVFRP----ALDVYDVLIRLNPR
HIPRHREAVDLPAASFSRGL-----------------LQSA-----------------DSSPRL--P-----
----------------------------VLCYDPPSLYLDQLRKAFG----DLALFFYDQ---------HGG
EVIGVLWRPDS--FQPQPFKATSVQGRMVVS---------------------QRGD----LVTVPNVEAILE
DFAI-LGKGLVQTVEAQSEKWTV-------------------------------------------------
------------------------------------------
>A_carolinensis_327283382 gi|327283382|ref|XP_003226420.1| PREDICTED: nucleolar protein 6-like [Anolis carolinensis]
------------------------------------------------------------------------
--------------------------------------------------------MAAARREP--------
-------RPQALSTGLAPAPPPPLPP------PPASLEMPEEPE--REEGLEGEEGDASLSKEGRKPRA---
RKRSSASEG------------------ILQPVKLCKAELYKPPTNEELSRLKETE-----------------
-NLFHSNL-----------------------------LRLQVEELLKEVTL-------------------KE
KR--------------RQKIDSFLHEINALLSKIPE-A-PERDI---TDQSWL-------------------
-------------------------------------------------PKGLK-VPL----LQLP------
--FVVKGKFRFLPPA-EVKVVGS--YLL-GTCIKPE--------VNVDVALVMPR-----------------
---------------------------EVFQDKDNLNQRYHRKRALYLAHVAHHLAKKK------LFGSVKF
AYMNGNHFK----------PIVLLQ----------------------PQGKDAKT----VTVRLYACPAQDV
-FKP----------SRLHPN---------KNNVRT-------------------------------------
----AWFTEKDSPVT--GAIE-------------PP-----------TPHYNNSILWDL-N---MA-SNLVF
L--SEAASGFQGMRDGV----CLLKVWLHQRE-----LD-------------KGLGCF--NGFLA--S----
------------MLVGYLLA----------------------GNKINKVM----------------------
------SGY-----------------------------QVLRNAL-HFLATT-----DL---TTSGIN--L-
----------SKNM--DG-TLPSLSDFHKAFQ----------------------------------------
---------------VVFVDPSGRVNLCADMTASTYKQIQLEAKRSMEI---LDD-K--TVDGFQLVFMTH-
-KPLIRTFDHVF--------HLRHVSK--------------LQAACKKMKLLNELMDH-GGNYVAATLPFLL
RLLERGL-----GRRIVLLTH-------------------TLPQTPPWSISEDPPKHRDIG-----------
SLSFGLLL-SLDFATSILERGPEA----DRP-EAV--EFRQFWGP-RSELRRFQDGAICEAVLWDAPN--VS
QKR-L----------------IPEQIIRHLLQLHMD-IP-----DSSIC------------YTGALLES---
----------V---------IKMG----------REP------------AGTGEEAMV---SLIRSYDDLSR
KLWN-----------LEG---LPLTVTSVQGAHPALRYTDVFPPVPVNPDYAYHARIKDC--------ESLL
PLAEKPCPAYIAPMKVLCHMEGSGQWPQDKEAIKRIKAAFQLQLAELLKQQHQ--LL--------CRPAPTH
T---------------DVFKDGYVFRLQVAYHREPQILKEVVTPEGM----------------------LKY
QDNPESQQLELETQHLPFLTSSLHGLQQQHPAFSGTSRLAKRWISAQ-LLSDS--------LSEECIDLVAA
SLF-------------------------LS-------------PAPFT--APSSPQVGFLHFLHLLTTFDWK
NSPLIVNLN-----------------------------GDLKDTDYVEIQNHFVATR--L------------
---QLP----------VMFIATPRD--Q----------------RNSVW-----------TK----EKPSAQ
ILQRLLVLALESLRVLEEQL---------------MDPLG----SQDIKMVFRP----PLDFYDVLIHLNPK
QIPRHLEAVDKPVMSFSRGM-----------------IKSD-----------------AVVKTLSFP-----
----------------------------VVDYDPVQCYLQELQEAFS----EFALFFYDK---------YGG
EVIGVLWKPSA--FEPQPFKVSNMRGRMMSS---------------------VGTD----PLTVPNVQAILE
DFGI-LGEGLVKSVEARTEKWSI-------------------------------------------------
------------------------------------------
>G_gallus_363744279 gi|363744279|ref|XP_003643011.1| PREDICTED: nucleolar protein 6-like [Gallus gallus]
------------------------------------------------------------------------
---------------------------------------------------------MAGFKEP--------
----------------------------------AEAAEAE--E--MEQGLHTPAPGAT--------RG---
KKRKVAAPAP---------------APALQPVKLSRAELYKPPTNEELNQLKETE-----------------
-DLFHSSL-----------------------------LRLQIEELLKEVTL-------------------KE
TK--------------KKKIDAFLHEINRLLSAIPE-T-PETDI---TDQTWL-------------------
-------------------------------------------------PKDVK-VPF----LQVP------
--FNVKGKFRFLPPD-ELSVVGS--YLL-GTCVKPE--------INVDVVVTMPR-----------------
---------------------------EIFQDKDNLNQRYHRKRALYLAHIAQHLSKEN------LFGSVKF
AYMNSNHLK----------PILLLR----------------------PQGKDEKL----VTVRLHACPAPNF
-FKP----------SRFYPS---------KNNVRT-------------------------------------
----AWFLEQSTPKE--GAPE-------------PA-----------TPHYNNSILCDT-V---LL-SHLHF
L--SSVSTDFPGMKDGL----ALLKVWLNQRQ-----LS-------------KGLGCF--SGFLV--S----
------------MLVAYLVM----------------------KRKIVKVM----------------------
------SGY-----------------------------QVLRNVL-QFLATT-----DL---SMTGIS--L-
----------AKET--DA-CLPTLDDFHHAFE----------------------------------------
---------------VVFVDPSGLVNLCADMTASKYHQVQFEAKCSMEI---LDD-R--MVDGFQALLMTS-
-KPMLRTFDHVF--------HLKHVSK--------------LQSACKKMQLLNELMDR-GGNYVAAALPFIV
SLLTRGL-----ARRALLVAH-------------------SLPNTPEWPIDTEPPKHKDVG-----------
SLMFGILF-VPDFAASTLEKGPQA----DRP-EAA--DFRTFWGE-KSELRRFQDGSICEAVVWEAST--IC
QKR-L----------------IPEQIVRHLLKLHAD-IP-----ESSIC------------YTGALLES---
----------V---------IKNG----------KEA------------LGTGEEDMV---SVVCSYDDLSR
KLWN-----------LEG---LPLTVTAVQGVHPALRYTDVFPPIPMKPIYSFHKQVKTR--------HLLL
PSEEKPCPAYITPLKMICHMEGSGQWPQDKEAIKRIKAAFHLQLAELLQQQHQ--LI--------CRPAVTH
T---------------DVYKDGYVFRLQVAYHREPLILKEVVTPEGM----------------------LKY
QDTEESQRLELETLHQPYLTSSLHGLQQQHPVFGSTCRLAKRWISAQ-LLSDS--------ISEECVDLLVA
SLF-------------------------LH-------------PAPFM--PPSSPQVGFLRFLNLLATYDWR
NNPLIVNLN-----------------------------AGLTDVDCTEIKNKFVAAR--S------------
---RLP----------VMFIATPKD--K----------------WNSIW-----------TQ----ERPSAQ
ILQRLLVLASESVRALEEQL---------------MDPLS----SQDVKIVFRP----PLDLYDVLIHLNAN
QIPRHLERVDRPVKSFSRGV-----------------VKNS-----------------AGVRIL-FP-----
----------------------------VVDYDPVQCYLQDLREAFS----DLALFFYDK---------HGG
EVIAVLWKPSS--FQPQPFKVANMKGRTVTT---------------------LNNE----LVCVPNIEAILE
DFEV-LGEGLVKRVEARTEKWTV-------------------------------------------------
------------------------------------------
>T_guttata_224090125 gi|224090125|ref|XP_002189235.1| PREDICTED: similar to Nucleolar protein 6 [Taeniopygia guttata]
------------------------------------------------------------------------
------------------------------------------MGSRALPCAANGKRRAAGRAAPHVVTGVHV
GGGHGGEKRRVRVGGDRGADPNRTEPCCAVFSPQSSPEVAE--E--AEQGPEAPAGGAV--------RR---
GKR--AAPA----------------AAAPQPAKLSRAELYKPPTSEELTQLKETE-----------------
-DLFHSSL-----------------------------LRLQIEELLKEVTL-------------------KE
KK--------------KKKIDAFLHEINSLLRAIPE-T-PETEL---TDQAWL-------------------
-------------------------------------------------SKDVK-VPF----LQVP------
--FNVKGKFRFVPPA-ELKVVGS--YLL-GTCIRPE--------INVDIAVTMPR-----------------
---------------------------EIFQDKDNLNQRYHRKRALYLSHIAQHLSKEK------LFGSVKF
AYMNSNHLK----------PILLLR----------------------PQGKDEKI----VTVRLHACPYSDL
-FKP----------SRFFPT---------KNNVRT-------------------------------------
----AWFMEQSTPKE--GATE-------------PP-----------TPHYNNSILCDT-V---ML-SHLHF
L--SNAATDFPGMKDGL----ALLKVWLNQRQ-----LS-------------KGLGCF--SGFLV--S----
------------MLVAYLLM----------------------KRKIVKMM----------------------
------SGY-----------------------------QVLRSTL-QFLATT-----DL---SVTGIS--L-
----------AKDA--DP-SVPVLDDFHQAFE----------------------------------------
---------------VVFVDPSGLVNLCADMTASKYHQVQFEAKRSMEI---LDD-R--MVDGFQVLLMTQ-
-KPMLRTFDHVF--------HLKHVSK--------------LQSTCKKMQLLNELMDQ-GGNYVAAALPFIV
SLLARGL-----SQRAQLVAH-------------------SLPQVPEWPIDAEPPKHKDVG-----------
PLTFGLLF-VPEFAASMLEKGPQA----DHP-EAL--EFRTFWGE-KSELRRFQDGSICEAVVWEAST--AC
QKR-L----------------IPEQIIRHLLKLHAD-IP-----ESSIC------------YTGALLES---
----------V---------IRTG----------KEA------------GGTGEEAMV---SVVCSYDDLSR
KLWN-----------LKE---LPLTVTAVQGVHPALRYTDVFPPIPMKPIYSFHN--RSK--------HFLL
PSGEKPCPAYITPLRIICHMEGSGQWPQDKGAIKRIKAAFHLQLAELLRQQHQ--LV--------CRPAVTH
T---------------DVYKDGYVFRLQVAYHREPLILKEVVTPEGM----------------------WKY
QDTEESRQLELETLHLPYLTSSLHGLQQLHPVFGSTSRLAKRWISAQ-LLSDS--------ISEECVDLLVA
FLF-------------------------LH-------------PAPFT--PPSSPQVGFLRFLNLLATFDWK
NNPLIVNLN-----------------------------TGLTDSDCTEIKKKFIAAR--T------------
---HLP----------VMFLATPKD--Q----------------WSSMW-----------TR----ERPSAQ
ILQRLVLLASESLRALEEQL---------------MDPLG----NQDVKMVFRP----PLDFYDVLIHLNPN
QIPRLLENVDRPVKSVSRGM-----------------VKNS-----------------SAMNIL-FP-----
----------------------------VVDYDPVQLYLHELRNAFD----DLALFFYDK---------HGG
EVIAVLWKPLG--FQPQHFKVSSMRGRKVTT---------------------LNNE----LVCVPNVEAILE
DFEI-LGEGLVKSVEARTEKWTI-------------------------------------------------
------------------------------------------
>X_(Silurana)_58332568 gi|58332568|ref|NP_001011358.1| nucleolar protein 6 [Xenopus (Silurana) tropicalis]
------------------------------------------------------------------------
------------------------------------------------------MQKKRNRAGP--------
------------------------------PQQEAASDDGEMSD--SSDKMEVAQGKGK--------SA---
VKRAPDADE------------------VLRPVKLSKSDLYKPPTNDELNRLKETE-----------------
-HLFHTNL-----------------------------LRMQIEELLQEVKL-------------------KE
KR--------------RKTIDGFLREINTLLGTIPE-T-PQTDL---TDQTWL-------------------
-------------------------------------------------PDSIK-VPI----LQVP------
--YQVKGKFCFLPPS-SIKVVGS--YLL-GTCIKPE--------INVDLAVTMPQ-----------------
---------------------------EILQAKDNLNQRYSRKRALYLAHIASHLANNE------LFSSVKF
TYMNSNHLK----------PVLLLR----------------------PYGKDEKL----VTVRIHVCPPPGF
-FKI----------SRLYPN---------KNNVRT-------------------------------------
----AWYTEQ--ETE--GVNE-------------PP-----------TPHYNNTILSDL-T---LE-HHLHH
L--SNCASDFPGMKDAV----ALLKVWLHQRQ-----LD-------------KGYGCF--NGFLA--A----
------------MLISYLLS----------------------KNKINKVM----------------------
------SGY-----------------------------QVLRNTL-QFLATT-----DL---TVNGIT--M-
----------ATST--DS-SLPSLHDFHEAFQ----------------------------------------
---------------VVFVDPLGVVNLCADMTTNKYHQIQFEARESLKV---LDD-T--SADGFHLLLMVP-
-KPFVRTFDHVF--------HLTNVSK--------------LQGTCKKMKLLNQLIDQ-GGDYLATSLPYVL
SILSKGL-----GPRVALLSH-------------------TLPHRPEWDIGEEPAKHRDSS-----------
LLSVGLLL-EAELHTSVLEKGPAA----DSS-QAL--DFRAFWGE-KSELRRFQDGSICEAVVWPGSS--LC
EKR-K----------------VPELIVKYLLELHAD-IP-----ESCIS------------YTGNVLDC---
----------V---------LTRG----------KEA-------------GTEEEKMV---GIIQSYDDLSR
KLWN-----------LTD---LPLTVTSVQGTHPCLRYSDVFPPLPVKPDWSSYQLLREK--------KCLV
PNPEKPCPAYVAPVKVICHMEGSGKWPQDKDAIKRVKAAFQIRLAELLRAQHQ--LL--------CNPSATH
T---------------DVYKDGYVFRVQVAYHREPQYMKEIVTPEGM----------------------LKY
QDTEESLQLELETLHLPSLTSTLHGLHQQHPAFGGTSRMAKRWIHSQ-LLGDS--------FSEECVDLLVA
HLF-------------------------LH-------------PAPYS--PPSSPQVGFLRFLHLLATFDWK
NSPLIVNLN-----------------------------GELKGPDYTEIQNDFISAR--A------------
---QLP----------VMFIATPKD--K----------------KDSLW-----------TK----TQPTAQ
ILQRLIVLCLESLRALEQQL---------------MDPSG----SQDYKMTFRP----PLDLYDILIRLNPK
QIPRHREAVDQPAKSFFRGL-----------------LKEG-----------------AQVKDLMFP-----
----------------------------VVGYDPVQCYLQELREAYG----EFALFFHDK---------HGG
DVIGVLWKPSG--FEPQPFKTTNMTGRVMDG---------------------KSAK----PLLVPNVEAIVE
DFEI-LGEGLVASVEARTERWSI-------------------------------------------------
------------------------------------------
>X_laevis_147901199 gi|147901199|ref|NP_001084843.1| nucleolar protein 6 [Xenopus laevis]
------------------------------------------------------------------------
------------------------------------------------------------------------
-----------------------------------------MSD--SSDKMEVSQNKGK--------SG---
IKRAPEADD------------------VLRPVKLSKSDLYKPPTNDELNRLKETE-----------------
-NLFHTNL-----------------------------LRMQIEELLQEVKL-------------------KE
KR--------------RKTIDGFLHEINALLGTIPE-T-PKTDL---TDQSWL-------------------
-------------------------------------------------SSSIK-VPF----LQVP------
--YQVKGKFSFLPPS-SIKVVGS--YLL-GTCIKPE--------INVDLAVTMPQ-----------------
---------------------------EILQVKDNLNQRYSRKRALYLAHIASHLTDNK------LFSSVKF
TYMNSNHLK----------PILLLR----------------------PQGKDEKL----VTVRIHICPPPGF
-FKL----------SRLYPN---------KNNVRT-------------------------------------
----SWYTEQQTETE--GVCD-------------PP-----------TPYYNNTILSDL-T---LE-HHLHH
L--TNCATDFPGMKDAI----ALLKVWLHQRQ-----LD-------------KGFGCF--NGFLA--S----
------------MLISYLLS----------------------KNKINKVM----------------------
------SGY-----------------------------QVLRNTL-QFLATT-----DL---TVNGIT--M-
----------ATCS--DS-SLPSLPDFHEAFQ----------------------------------------
---------------VVFVDPMGVVNLCADMTASKYRQIQFEASESLKV---LDD-T--NVNGFHLLLMVP-
-KPFVRTFDHVF--------HLTNVAK--------------LQGTCKKMKLLNQLIDR-GGDYLATALPYLL
SVLSKGL-----GPRVSLLSH-------------------TLTHKPEWNVGEEPAKHKDSG-----------
LVTVGLLL-DPELYTNVLDKGPAA----DSS-EAL--DFRAFWGE-KSELRRFQDGSICEAVVWTGGS--LY
DKR-K----------------VPELIVKYLLELHAN-IP-----ESCIN------------YTGNALDC---
----------V---------LSRG----------RET-------------STEEEKMV---SIIQSYDDLSR
KLWN-----------LND---LPLTITSVQGTHPCLRYTDVFPPLPVKPDWSSYHLLREK--------KCLI
PNPEKPCPAYVSPVKVICHMEGSGKWPQDKDAIKRLKAAFQIRLSELLSSQHQ--LL--------CNPSATH
T---------------DVYKDGYVFRVQVAYHREPQYMKEFVTPEGM----------------------LKY
QDTEESMQLEMETNHLPHLSSTLHGLHQQHPAFGGTSRLAKRWIQSQ-LLGDS--------FSEECLDLLVA
HLF-------------------------LH-------------PAPYS--PPSSALVGFLRFLHLVATFDWK
NSPLIVNLN-----------------------------GELKGSEYTEIQNDFISAR--A------------
---QLP----------VMFIATPKD--K----------------KDSVW-----------TK----NQPTAQ
MLQRLIVLCLESLRALEQQL---------------MDPRG----NHDYKMIFRP----PLDLYDVLIRLNPK
QISRHREAVDQPAKSFFRGM-----------------LKEG-----------------AQVKDLMFP-----
----------------------------VVGYDPIQLFLQELREAYG----EFALFFHDL---------HGG
DVIGVLWKPSS--FEPQPFKTTNVKGRQMDG---------------------KSDK----ALLVPNAEAFVE
DLEI-LGEGLVAGVEAQTERWNI-------------------------------------------------
------------------------------------------
>D_rerio_238859559 gi|238859559|ref|NP_001154983.1| nucleolar protein family 6 [Danio rerio]
MKKKRK---------------------------------------DLTLTEDTI------------------
---------------------------------------------------------------P--------
----------------------------------------------ETEVPESSQKEEAMQKKTGKLRSKDP
KRKAKDTVSD---------------DGVLRPVKLSKKELYKAPTVEELNQLKEAE-----------------
-NLFHCSL-----------------------------LKMQMEELLKEVAL-------------------SE
HR--------------KKLVDSFVQQVTEFLDCVPE-S-EVMEL---NDVSWL-------------------
-------------------------------------------------S-RVE-VPF----FLVP------
--AAATGKFHMEAPA-SVSLVGS--YPL-GTCIKPR--------VCVDLAVIIPS-----------------
---------------------------SVLHPMDAINQRYPRKRALYLAGLAQHLSFLK------AVGSMSY
SCLHGNRLR----------PVLLVK----------------------PSGKDGDK----VTLRIHAIPPPDF
-LKP----------SRFHPR---------KNNVKT-------------------------------------
----EWFTGVAKEEQ--GAAG-------------PA-----------TPHYNSTVLGDH-L---PL-SHLQF
L--SAVSAQCPAFREGV----ALLKVWLRHRE-----LD-------------QGAGCF--CGFHA--S----
------------MLMAYLLS----------------------THKVGKTM----------------------
------NAY-----------------------------QLFRNAL-HFLAST-----DL---TENGIT--L-
----------AKNP--DS-KAPALPEFHAAFS----------------------------------------
---------------VVFVDPSGHLNLLAEMTTFTYKQIQHEASLSLKF---WDD-P--TVDGFQTLLMTP-
-KSMIRTYDNVF--------QLGELVK--------------LQASCKKLSLLNELMDH-SGNYVQTALPFIL
SLLKRGL-----GERIHLLVH-------------------SLPPDPEWSVKSPPPKHKDQS-----------
PLNIGLLL-NLEHALSVLERGPPA----DNP-KAA--EFRQLWGS-RSELRRFQDGAITEAVLWSGSS--AC
DKR-L----------------VLLEIITHLLHLHAD-IP-----HSCVR------------FVGGQLDD---
----------V---------IKVN----------KEL------------CTTGEEESL---KVVQSYDDLSR
KLWQ-----------LEG---LPLSITSVQGAHQALRYTQVFPPVPVRLDYSFFDRKKNH--------LGLV
PREDKPCPTYITPIKVIVHMEGSGKWPSEQLAIRHIKAAFHICLGELLTKHHN--YK--------CHAKPNY
V---------------DVWKDGLAFRVEVAYHREPHILRESLTPEGM----------------------LIY
RDNAEAQALELETQHKPFLTSTLHGLQQQHGCFGAVCRLAKRWLASQ-FLLED--------VREEAADLIVA
SLF-------------------------LH-------------PAPFT--PPSSPQVGFLRFLHLLSSFDWK
NNPLIVNLN-----------------------------GKLTVADTTDIKNEFVSSR--E------------
---SLP----------TMFIASPND--K----------------KVSIW-----------TK----KVPSVQ
MLQRAVMLAAESLRVLENQL---------------IDSSQ----KQDVRVVFRP----PLDAYDVLIHLIPQ
QVPLLAKAVDAPALSFQQGT-----------------FKGE-----------------PATSGGALP-----
----------------------------VIDYNPVQLYLSELRDAFG----DLALFFHDP---------FGG
TVIAVLWKPNA--FEPRPFKTSLMNARRVEM---------------------NGDV----ATVVPNVEAILQ
DFRI-IGEGLVKKLELRTEKWVV-------------------------------------------------
------------------------------------------
>O_niloticus_348537290 gi|348537290|ref|XP_003456128.1| PREDICTED: nucleolar protein 6-like [Oreochromis niloticus]
MPRSATKLQTDKRRCRSSVQVISPAAQEQKGEDIIPGRLTRTQWTDMLLQEDADEAVGEILDELLRKVMKGC
LDVYTESQMRQKDQAKDQEQKILSLCHQFPMPGLKDVCLFLSINNILLHRSLEMKKKQSVPEEP--------
----------------------------------------------AEMIPSDSSRQEEDEENEAPVKAK--
RSKADH-AGE---------------EVVYHPVKLSRNDLYRPPTAEELNQLKEAE-----------------
-SLFHCSL-----------------------------LKMQMEELLKEVAL-------------------SE
RR--------------KRQIDSFIQTVTKLIQTVPD-S-PEVEV---SDLSWL-------------------
-------------------------------------------------SGAVK-VPF----LLVP------
--KTTKGKFHMAPPS-SIDLIGS--YPL-GTCTKPN--------VMVDLAVTIPN-----------------
---------------------------DVLHPKDVLNQRYPRKRALYLAGLAQHLASSS------DIGTMQY
SCLHGNRLR----------PVLLLT----------------------PPGKDSSS----FTLRVHACPAPGF
-FKP----------SRFHPQ---------RNNIRT-------------------------------------
----EWYTGLQTSQS--ESSE-------------PP-----------TPHYNSSVLGDL-L---PR-AHLQF
L--SAVSSQCSAFTDGV----ALLKVWLRQRE-----LD-------------QGTGCF--NGFLA--S----
------------MLLAYLLI----------------------THRISNSM----------------------
------TAY-----------------------------QLLRNAL-NFLAST-----DL---TVNGIS--L-
----------AKDP--DS-TAPSISEFHDAFQ----------------------------------------
---------------VVFVDPSGHLNMCADITACTYKQLQHEASLSMQF---WDN-P--TVDGFQCLLMTP-
-KPMIRTSDHVF--------QLCELVK--------------LQSSCKKLNLLSELMDH-SGDYIHTALPFIL
SLLQQGL-----SQRIHLLTH-------------------SLSPDPKWSVESEAPKHKAQP-----------
PLSFGLLL-RAELSSTVLDRGPPA----DSP-KAA--EFRQLWGP-RSELRRFQDGDITEAVLWHGES--IC
QKR-L----------------VPKQIITHLLQLHAD-IP-----ESCVR------------YVGAMVDD---
----------V---------IKTG----------SEV------------SGTGEEESL---VVVQSYDDLSR
KLWR-----------LEG---LPLTITAVQGAHPALRYTQVFPPRPLKLEYSFFDREKTS--------RSLV
PKEGKPCPVYITPITVICHMEGSGKWPHDRLAIQHIRAAFHIQLGELLRKHHN--YT--------CRPCPTH
L---------------DVWKDGLVFRIQVAYHREPQVLRESLTAEGL----------------------LVV
RDNDEAQALEMATIHKPLLTSTLHGLQQQHPCFGAACRLVKRWLSAQ-LFSDD--------ITEDTADLLVA
SLF-------------------------LQ-------------PAPFT--APSSPQVAFLRFLHLLSSFDWR
NNPLIVNLN-----------------------------NQLTAVDYTEIKNGFMATR--E------------
---SLP----------VMFIATPKD--K----------------KLSMW-----------TK----RSPSIQ
MLQRVIMVAAESLKVLEHQL---------------IDGSQ----KQDVRVILRP----PLEAYDVVIHLNPK
QVPLLDQAVDPPAITFSRGV-----------------MSGS-----------------AAQPGGPLP-----
----------------------------VIDYNPVSLYLGELREAFG----DLALFFCDP---------CGG
TVITVLWKPKA--FIPTPFKTSQVSARSVEV---------------------TGDE----TKTVPNVEAILE
DFRI-MGKGLVKSVEARTEKWSF-------------------------------------------------
------------------------------------------
>T_rubripes_410923661 gi|410923661|ref|XP_003975300.1| PREDICTED: nucleolar protein 6-like [Takifugu rubripes]
MKRELT---------------------------------------------FSDESGGKL------------
---------------------------------------------------------------P--------
----------------------------------------------AKML------QMSDED-----EAK--
RRKAEEAAGE---------------EAVYRPVKLSRNDLYRPPTAEELNQLKEAE-----------------
-SLFHCSL-----------------------------LKMQMEELLKEVVL-------------------SE
RK--------------KRQIDAFLQTVTELLRTVPR-S-PDVEV---SDLSWL-------------------
-------------------------------------------------SGAAR-VPF----LLVP------
--KATKGKFHMTPPA-SIDLIGS--YPL-GTCTKPR--------VVVDLAVTIPA-----------------
---------------------------DVLHPKDVVNQRYPRKRALYLAGLAQYFASSS------DIGAMRY
SCLHGNRLR----------PVLLLT----------------------PPGKDSAS----FSIRIHACPPPGF
-FKP----------NRFHPR---------RNNIRT-------------------------------------
----DWYTGLQTPLS--EMSE-------------PP-----------TPLYNSSILGDL-L---PR-AHLQF
L--SAVSSQCSEFANGV----ALLKVWLRQRE-----LE-------------QGTGCF--SGFLA--S----
------------MLMAYLLT----------------------THRTSNTM----------------------
------SAY-----------------------------QLLRNSL-NFLAST-----DL---TVNGIS--L-
----------AKNP--DA-TAPSVAEFHNSFQ----------------------------------------
---------------VVFVDPSGHLNMCADMTACTYKQVQHEASISMQF---WDD-P--TVDGFHSLLMTP-
-KPMIRTSDHVF--------QLCELVK--------------LQSSCKKLNLLSELMDR-NGDYVHTILPYIL
SLLQRGL-----GQRISLLTH-------------------SRSPDPEWSVESEAPKYKSQP-----------
PLSFGLLL-NPELSTSVLERGPPA----DSP-KAA--EFRQFWSS-RSELRRFQDGEITEAVLWDGKS--MT
QKR-L----------------VPKQIVTHLLQLHVD-IP-----ESCLR------------YTGAMVDD---
----------V---------IILD----------PEV------------PSTGEEESL---VVVQSYDDLSR
KLWQ-----------LEG---LPLSITAVQGAHPSLRYTQVFPPQPMKLDYSFFNREKVS--------RSLV
PKQSKPCPAYIAPITVICHMEGSGKWPHERLAIRHIKAAFHIRLGDLLKKQHN--YT--------CRACPTH
L---------------DVWKDGLVFRIQVAYHREPQVLRESVNAEGM----------------------LIV
RDNEEAQALEMATSHKPLLTSMLHGLQQQHPCFGAVCRLAKRWLAAQ-LLSDD--------VTEETADLLVA
SLF-------------------------LH-------------PAPFT--SPSSPQVGFLRFLHLLFSFDWR
NNPLIINLN-----------------------------NQLTAADYTEIKNDFMASR--E------------
---SLP----------VMFIATPKD--K----------------KASMW-----------TK----RAPSIQ
MLQRVVTLAAESLKVLECQL---------------MDGGQ----IQDVKVVLRP----PLDVYDVLIHLHPK
QVPLLSQAVDPPAFSFSRGV-----------------LSGA-----------------VSPAGGALP-----
----------------------------VIDYNPASLYLAELRDAFG----DLALFFCDP---------HGG
TVIAVLWKPKA--FVPIPFKTSQVSARSVKV---------------------TGES----VNTSPNVEAILE
DFRI-MGKDLVKSVEARTEKWAF-------------------------------------------------
------------------------------------------
>B_floridae_260799134 gi|260799134|ref|XP_002594552.1| hypothetical protein BRAFLDRAFT_279825 [Branchiostoma floridae]
------------------------------------------------------------------------
------------------------------------------------------------------------
------------------------------------------------------------------------
-----------------------------------------------MNQLKETE-----------------
-NLFQSSL-----------------------------FRMQIEELVSEVTP-------------------KN
KK--------------SPALDKVLHSLNEIVMKLPK-T-DSKEL---TDQSWL-------------------
-------------------------------------------------PSNVK-VPI----QQSP------
--YQVKGHFHFAPPT-SMKVVGS--YLL-GFCTKPG--------MNVDVLLEIPK-----------------
---------------------------ECLQAKDYLNHRYHRKRALYLACLAASLDKQD------LFTSVMF
TFFHQDCNK----------PVILLK----------------------PSGKAGKH----YTIRLHACPPEGF
-FKP----------SRFHPD---------KNNIRS-------------------------------------
----DWYMGKD------SEP---------------P-----------TPHYNSSILVDM-T---MA-EHLHH
L--FSLSADFPAMREGL----VLLKVWLHQRE-----LD-------------TGSGCF--SGFLM--S----
------------MLLSYLLS----------------------AHKLSKVM----------------------
------SSY-----------------------------QIMKNVL-QYLANS-----DW---STQGIS--LA
---------SCVTA--E--DVPTLSDFHQAHQ----------------------------------------
---------------VVFVDPTGHLNMCADMSTATYARVCHEARQAVAI---LED-K--SLDGFQLLFMQT-
-VPFAHKFDHIF--------HITRVPR--------------LRLVCEHMSLQDAVMDH-CGNYLMAALPSIL
QLLNKAL-----GNRVSLIGV-------------------RGHDFGQWSIGDAPPSLKDIG-----------
RLTFGLLL-NTEFSTSVLDKGPPA----DQP-QAA--EFCEFWGD-KSQLRRFQDGTICEAVVWQGSN--IA
ERR-L----------------VCCQVIQHILNRHAN-IP-----QSIIK------------YFGAKKSK---
---------------------NAP----------KEQLLDPNQNSTSH-PGTGDEENV---TVMRVYNDLCR
ILRG-----------LQD---LPLNITSIQGTSPVFRYAEVFPPRPAHMKKTKDKTVVQG--------HIQV
PVSGQPCPPFVPALKVICHMEGSGKWPEDADAIRRVKAAFHIKLGELLHKQHG--LV--------TSAATGH
V---------------DIAMGGFVFQLVIAYHREVNILKLEKTAEGL----------------------LRE
RDNEASRHLERETVMLPKLTSALHGLQQLYSSFSGCLRLAKRWVSAQ-LLHRH--------VPDVMVDLLVA
HVF-------------------------LH-------------PQPLT--PPGSPAVGFLRFLHLLSTHDWK
MNPLIVNFN-----------------------------RELKAADLQEISNQFTSCR--S------------
---QLP----------IMFIATPNN--K----------------LTSHW-----------TK----AKPTVQ
VLQRLISLSQEALKMLEVQI---------------LTASD----GTDFKQVFRP----PLDIYDVIIHLNPW
NVPRRSEGVDYLKLKGCRDV-----------------PTDGG---------------MGQGSKEILP-----
----------------------------VVEFDPVQMYLEELEDTYG----DMALFFHDP---------CGG
LYITALWKPAA--FTAKPFKVTTLNGRAPDLDQ-------------------SGED----LMMIPNVAAILE
DFHS-LGKGLVILVDVKKERPVVR------------------------------------------------
------------------------------------------
>S_kowalevskii_291223469 gi|291223469|ref|XP_002731732.1| PREDICTED: nucleolar protein family 6 alpha-like, partial [Saccoglossus kowalevskii]
------------------------------------------------------------------------
------------------------------------------------------------------------
--------------------------------------------------MKRPVQEDNRASSETSEDSDDG
DQIEKGHVET---------------VPPTKRSKLSKAELYKPPTNVELTTLKETS-----------------
-ALYESSL-----------------------------FRMQISELIAEVTP-------------------KS
KK--------------NSSLEKVLHSLYGTLDKLPS-G-KQYDL---TDQSWL-------------------
-------------------------------------------------PDGIE-VPI----IQEP------
--CNGKGMFFFEKPA-AVKVIGS--YLL-ETCTKPN--------MHVDIVLQIPK-----------------
---------------------------VCLQRKDYLNFVYHRKRALYLACIAHQLKNVD------YLENIKY
SYMNGDYFK----------PILILK----------------------PSGKIGKS----YVIRVHTCLPESF
-CKL----------SICHPD---------RNNVRV-------------------------------------
----DWFTGRQ------GEPN-------------TP-----------TPHYNNSIAIDL-F---ME-QHLRH
L--FSEMEDFTGMREGI----VLLKVWLHQRQ-----LN-------------KGVGGF--TGFIM--S----
------------MLVSYLLS----------------------LKRLNKLM----------------------
------SSY-----------------------------QVLRNTL-YFLANS-----DW---TRRGIS--L-
----------CKHE--D--DEPITADYHKHYD----------------------------------------
---------------VIFIDTSGYVNLCADVSRLAYLQVKHEAELSLKY---MESIS--AVDSFQALFMTK-
-VPFTRKFDHIF--------HVSKLSH--------------LQSCCKQFDVEDSVSDH-GGDFVTAVLPSIV
EILEKGT-----GKRIKLFGM-------------------HQPPHKEWSVNEKPPHWKDLT-----------
HLTFGLLL-DPEYSMRVLDMGPPA----DSQ-EAA--DFRQFWGN-KAELRRFQDASICEAVVWPCMT--MA
DKR-L----------------VCNQIIVHLLKLHAG-IP-----PGCIT------------YLGGHLDS---
----------L---------LRQP----------QDEKHKPAKKSRKELSGTGDEENL---AVIHAFDSLNK
KLRG-----------LKD---LPLSIASIQGTSPVFRYAQVFPPNVLH-KPASRGLRLQG--------YIQC
PLPHTP-SQWVPVLKVICTMERSGKWPDDLLAIQRIKAAFHIRLSQMLHKEYK--VV--------TAATDKF
V---------------DAFVDGFVFRIHVAYPREVVLLKQETTPQGL----------------------LQL
RDTTQSLELEKETISLPKLTSALHSIHQSNPTFSGTVRLAKRWVSSH-LLYSY--------LKEEAIELLVA
HLF-------------------------LN-------------SAPFT--VPGSPVVGFLRFLHLLANHDWI
NNPLIVNIS-----------------------------DNYKAGDHDDILEKFKCDR--S------------
---QHP----------AMFISTPLY--K----------------LSSPW-----------TT----PDPSTQ
VLQRLILLARESLQLLEQQM------------------SDCYEQQQDYKQIFRP----PVGVYDVIIHLKSK
YLSKCDHAIDYVR----GNV-----------------IEKSQ---------------KGEDNRKILP-----
----------------------------VVNFDPAEKYLQELQ-----------------------------
------------------------------------------------------------------------
------------------------------------------------------------------------
------------------------------------------
>S_purpuratus_390348933 gi|390348933|ref|XP_782939.3| PREDICTED: nucleolar protein 6-like [Strongylocentrotus purpuratus]
------------------------------------------------------------------------
------------------------------------------------------------------------
--------------------------------------------------------MDDEVGEGVEESSVAN
FGKRSPGIKN---------------RLPSKKQKLNKAELYKPPTMTELASLKETE-----------------
-MLYNSSL-----------------------------FKLQMDELRMEVEL-------------------KE
KK--------------KKGLLPILQSLEEILRKLPP-M-TIPDAS--ELEGSL-------------------
-------------------------------------------------PKNVC-LPM----RWKK------
--TQLKGEIKLRKPL-EVKIIGS--YLL-GTCLNDP--------LTIDMAVQIPT-----------------
---------------------------ECLQPKDYLNFRYHHKRALYCMYLVKHLKKKKD-----LVKSVSY
GSLQGDHMT----------PVILLK----------------------LVGKNA-------TVRLIPCLPETG
-FKE----------ARFAPS---------KNNIRQ-------------------------------------
----QWYNQNSE-----EETF-------------PP-----------TPHYNFSILRDM-S---LE-RHLHH
L--YNASYDFPAFKDAV----LLLKVWLHQRE-----LD-------------Q---------FHA--SPIHA
PCLSHSPSISRLSLRQHLVT----------------------TDWASKGVTMCKSSNSQTLPGLEEFHQHFP
VVFVDPSGYLNLCADMTGTTYEHFHASPIHAPCLSHSPSISRLSLRQHLVTT-----DW---ASKGVT--M-
----------CKSS--NSQTLPGLEEFHQHFP----------------------------------------
---------------VVFVDPSGYLNLCADMTGTTYEHLKHEAKLGLDF---LDD-K--RIDGFHCLFMTP-
-VLFTRKFDHLF--------TITKLKQ--------------LRPSVKKFDLETQLMDR-GGTFTRVVLPRVE
GILRQAL-----GDRIKLLAS-------------------GLFHPAEWPVNSPSPKIEEQG-----------
PLTFGLLL-NGGLASSVLDKGPAA----NTT-EAK--AFSEFWGK-KSELRRFQDGSICEAVVWPGTS--VA
EKR-L----------------VCSHIVRHILHLHAG-IK-----PESIA------------YTGGQLDP---
----------I---------LQQPLLHPSSPGGDEEP-----------APRTGEEELL---QISVAYTKLSR
HLRE-----------LKD---LPLMISSVQGTSPAIRHTEVYPPCAGWPSDRLRTAGPSV--------PVKI
PSNDKQCPTWIPALRVVCHLESSGKWPDDLEAIHHIKTAFHLKMADMLHKQCK--LV--------TVATASH
-----------------------ILAIVVEVH----------------------------------------
---------------------------QHHGAFGPTVRLAKRWVASH-LLADH--------MTSECIELLVA
YLF-------------------------LH-------------PEPFT--SPVSPQTGILHFLNLLCQHDWE
STPLFINFN-----------------------------NDLTASDYDEIRQQFTNNR--S------------
---HLP----------VMFLATPTD--R----------------QTSLW-----------TQ----DKPTSM
IFQRLIELARESFTVLQQQL---------------SGPIS---AEVDFKQIFRP----PLDPYDVVIHLRAK
LLPRRHQAVDADPTT--ESL-----------------LTLK-----------------PTLDAKHLP-----
----------------------------VVDFDPVQCYLVELREAFE----DLALFFHDT---------YGG
DIITVVWKRPA--FKPQPFKPLQAQARIP-STS-------------------SSKV----PLVIPNIEGIIQ
DFQT-MGRGLVTSIEVRTENWNI-------------------------------------------------
------------------------------------------
>N_vectensis_156382059 gi|156382059|ref|XP_001632372.1| predicted protein [Nematostella vectensis]
------------------------------------------------------------------------
------------------------------------------------------------------------
-------------------------------------------MKRANEIMAGGREKKKTKDDGKMES----
--------------------------------------LYRPLTSEELGELKETE-----------------
-QLFHSSL-----------------------------IRLQIKELIEEIQI-------------------K-
KK--------------NEALEDTLHALNEVLLAIPDGK-KEYELS--D-MSWL-------------------
-------------------------------------------------PRKVV-FPL----PPTP------
--SPVKGKFKFLKPA-AVNIVGS--YQL-KTAIKPS--------FNVDVSINMPK-----------------
---------------------------ECFQDKDYLNMRYLHKRAAYLCVVAHHVIKSK------LFQTVRF
VNTDGDILR----------PVLSLK----------------------PKGKAGKN----CTVRIHPVISNEV
-FKL----------QRLAPN---------KSNVRL-------------------------------------
----NWLFPEAS-----SSSV-------------LP-----------TPHYNSLILRDM-V---LG-GHLRC
L--FQCMNDCPSAREAI----MLLSVWLRQRE-----LD-------------EGQGGF--SRFLV--S----
------------MVIAHLHT----------------------TRKINSYM----------------------
------SSY-----------------------------QIVRIFL-QFISSS-----DW---TTC-TA--MK
---------KDQNS--DENNLPSLSCHHAAFD----------------------------------------
---------------VVFVDPSGYLNLCANVSKSTYYRVRHEAKLSFHL---LDD-R--FVDGFYAMFMKP-
-VPFMQKFDQCF--------SLANIEC--------------LKNVTERVELQPSILSH-AGDWVPVAVSWLV
ELLHKGL-----GKRAEMIYV-------------------KPSACKEWSVRENPPTLQ-QD-----------
SVTIGLIL-DTDHSDSILDYGPPG----DNTLEAA--IFREFWGS-KSELRRFKDGSILEAVVWPSSS--AG
ERR-T----------------VCERIIKYLLNRHGK-VE-----PEMVR------------FVSSQLDC---
----------L---------LQRNNGTSTTPSESQQA------PTSSSIQGTGEESMS---LVIKAYDSLCK
DIRG-----------LE----LPLAVHSLQGISPIFRGAEVHPPNPCISSPQSKNSHQDKENNRNMASSVAL
PTDSK-VPPWCPVMTVLLQFETSGKWPDDLAAIKHVKAAFHIRLAQQLKEKLG--LV--------AATSPTC
V---------------DVVKDGFVFRVKIVHYREMVLLQE--PGDEI----------------------DSH
LRQSQAVAMEKEIVWLPALTSTLHGIQQQFVAYSGCVRLAMRWVCSQ-LLFSH--------IPSECVELLVA
SLF-------------------------LS-------------PAPLT--PPHSALCGFMRFLHVLATCDWK
TTPIIVNFN-----------------------------NDLTAENYQEISSKFSSNR--A------------
---HLP----------PLFISTPKD--R----------------FDSKW-----------TR----NAPSSM
ILQRVRVLAQESYNVMKETL---------------ESTE-----PPDLKPIFRP----PIDGYDVIITLHSR
MLPRRDEAVDVD-----KPL-----------------KKKAH---------------SARNKADELP-----
----------------------------VVDFDPAECYLRELREAFS----DIALFFHDP---------HGG
DMIAVLWRPNA--LSPALFKVLHAEYKAPVKESLTSSKKR------------TAHA----PTVEPNIPAILE
DFKI-IGEGLVKSVQSLKKNTDQYMNTP--------------------------------------------
------------------------------------------
>A_aegypti_157105710 gi|157105710|ref|XP_001648991.1| nucleolar RNA-associated protein [Aedes aegypti]
------------------------------------------------------------------------
------------------------------------------MKKLNPK--------KPKSSKPVPSKFEQE
TD-YDSMIENGTDEDSND-D------------QDYDRQDSD---SGQESGGRFVRALGASDSKREAKKSTKG
VKRKAN-EDQ---------------DEEHLRKIKAMKQLYKAPTMDEINRLKETE-----------------
-NFYHSNL-----------------------------FRLQVEEMLAEVKV-------------------KV
KV--------------VNFVEQWLADFRKFLRTVKDSD-GERSL-----KDVH-------------------
-------------------------------------------------YEGID-YPL---EMP------KK
SDILDKESFKYVQQR-IVHQIGS--TRL-GTGYGKP--------LKVDLLMEIPD-----------------
---------------------------KCLHKEDYLNMRYHFKRAHFLCHLAESLGKQTKYP---LAAGMRF
VPLKGDARK----------PVLELV----------------------PSDEKMAKR-VVFVVHVVP-MGK--
-FSP----------NRFLPD---------KNNVRP-------------------------------------
----ALIGMKA----TSE--L-------------VP-----------TPHYNSSILYDL-R---LL-KNQEI
L---DSILQSDQVRQAI----ILLKVWIRQRRFD------------------AGYYGF--DGSLA--T----
------------FYVAYLLQ----------------------TRKVYSSM----------------------
------SSY-----------------------------QIIRLFW-NQLANS-----HW---DTEGIT----
-------------M--EPSA--NLQSYRAHHE----------------------------------------
---------------VVFLDSSGLLNICANLSGDLYRRVKQEAATAIHL---LDN-H--KLNSFIPLFLSK-
-YPPYTQYDHIL--------SIEKPEL--------------IQSVVDTFGSAEDKLNY-FGNTHAHFRKMIY
QLLRRGL-----GLRASFIVP-----------------I-VIQDSTDL------------------------
RLTLGIQL-NPHDAFTVLDKGPEA----IDKAAAE--EFCDFWRG-KAELRRFKDGSITESVVWGTSSDPIG
EKR-L----------------ICRKITLYLLNAHFD-IP-----ETKIT------------YSAQQFEVSVK
PDGAE-LHETV---------EERS------------------------------------LACIRAFDNLSK
IVKT-----------LDD---LPLTINTLAGTDAVFRYADPDPPRPTAKGLL-VNGQLMF------------
--------LASHVVNATIQLEASGKWPDQLEAIRKLKAAFYLRIAECMRTYAGKSVE--------LVPQAYY
D-------------YLDVLYEKFLFRLHIVHQREITIQREYLSENKV---------------------TKLY
RDSDKSVQLEMQATILPKLTGILHGLHQQYFSFGSVAAMAKRWLYSQ-LIDPFL-------WPDECTELIVA
SLY-------------------------LK--------------Q--D--PPLQPQAGFLRFLEHLAGTDWS
KELVMLNFN-----------------------------DEIPEEKVEELEKQFIDKR--D------------
---SFP----------PLAIVTSCDSEK----------------HGLFA-----------RR-----APTQE
VLNRVVFLAKNVVAMIESNFNAI---------------------RNKVHIFYQP----SYKGYDLIIHLDST
IIPAT------------------------------------------------------GITSVENYTRGKR
ELLME----------------GET-KDPAAGFNPVEFYLQELRDGYR----KFAVFFHDH---------CGG
DRIAVLWRPDA--LEAKPFTTSNVNGRILT----------------------------KAETLKLNTEALIR
DFEI-IGKGLVQKIERKSNI----------------------------------------------------
------------------------------------------
>C_quinquefasciatus_170045873 gi|170045873|ref|XP_001850517.1| nucleolar protein 6 [Culex quinquefasciatus]
------------------------------------------------------------------------
------------------------------------------MKKFQQK--------KQK-TKPKPIQVEED
LN--DSMIENGTDEDSNDED------------ADASPAGSD---SGHESGGRFVRA------PARCKESAQA
TKRKAL-DRD---------------QAEHQQKIKAMKQLYKPPTVEEINRLKETE-----------------
-NFYHSNL-----------------------------FRLQVEQMLAEVRM-------------------KN
KV--------------ASFVERWLGDFRKFLRTVKDGE-GERGL-----DDVG-------------------
-------------------------------------------------YEGVE-FPL---ELP------EN
VEVLQKVKFHFLQQR-IVHQIGA--NKL-GTDYGKP--------IVVDLLLEIPE-----------------
---------------------------RCFHKEDYLNIRYHFKRAHFLCHLAERMVGQTKYE---LAGQVGF
VALKGDSLK----------PVLEVT----------------------PSEEKFAGK-VKFVIHAVA-AEK--
-FLL----------KRFVPE---------KNNVRP-------------------------------------
----AMIGKEV----TEDYKL-------------CP-----------TPHYNASILYDL-R---LL-KNQEV
L---ESVVQSDHVRQAI----ILLKVWIRQRQFN------------------EGFYGF--DGALV--T----
------------FFIAYLIQ----------------------NRKIYNTM----------------------
------SSY-----------------------------QIIRLFW-NQMANS-----QW---DTEEVT----
-------------M--ESTGTESTKSYHQFYE----------------------------------------
---------------VVFLDNSGLLNICANLSGELYRRVKRESAIAIQL---LDD-K--KVNSFIPLFLNK-
-YPVYTQYDHIL--------SIAKPEL--------------IQNVLESFGSDDDKLNY-FGNPHGHFRKMIS
QLVRRGL-----GPRAQFVVP-----------------I-EVGEVSPL------------------------
KLTLGILL-NPQEAFAAVDKGPEA----IDKAASE--EFRNFWRG-KAELRRFKDGSITESCVWGSSGDPIG
TKR-S----------------ICRKIVTYLLNAHFD-IP-----VQKIT------------YAAHQFEVSVK
PSDVQ-VHETI---------EERS------------------------------------LACIRAFDALSK
IMKN-----------LDS---LPLTINALLGTDAVFRYSDPDPPRATARALRDERGQLRF------------
--------RAKRALNATIQLEASGKWPEQLEAIRRLKTAFYLKIAEALRLYKDASVK--------VVPQASA
Q-------------FLDVLFEGYLFRFHIVHQREINLLREYLSENKI---------------------TKLY
RDSDRSIQLEMRATILPKLTSILHGLHQQHFSFGSVAAMAKRWLYSQ-LIDPFL-------WPDECTELLVA
ALY-------------------------LK--------------Q--D--PTLQPQAGFLRFLHYLANTDWS
KELVLLNFN-----------------------------EEIPDEKVEELEKQFIDRR--D------------
---NFP----------PLAIVTSCDADK----------------FGLLA-----------KA-----APTQE
VLNRVVMLAKVVITQIEENFSLV---------------------RSKVHIFYQP----SFTGYDLIIKLNTR
LLPSV------------------------------------------------------GITAVANYTQGRR
TNANA----------------EDV-PESIPGFSPAECYLAELREGYR----RYALFFYDH---------CGG
DRIAVLWRPDA--IEEKPFTV---------------------------------------------------
--------GLD-------------------------------------------------------------
------------------------------------------
>A_gambiae_347971035 gi|347971035|ref|XP_554389.4| AGAP003992-PA [Anopheles gambiae str. PEST]
------------------------------------------------------------------------
------------------------------------------MNRVKKKPTGSLVLLKKKKSKKQQVPVDSD
NEAYDSMVDNGTDEDDDDDDDGGGELNGAGQNGNASGEESDSMGSGHESGA-FVRA-----PKPSKKKAVKA
LKRKVVAHED---------------DEAHRKRLKEMKELYKPPTMEEINRLKETE-----------------
-NYYHSNL-----------------------------FRMQTEEMLKEVRV-------------------PS
KV--------------GRFSHVWVEQFKQFLHTIEDGA-SDRWL-----HELE-------------------
-------------------------------------------------YDGVQ-FPLPLGSMQ------HA
QEVLGKERFRYVQQH-QVRVIGGCDGML-RTSFGKP--------LVVDLLMVMPE-----------------
---------------------------KCLHKEDYLNLRYHCKRAHYLCTIAERLLQQAGNDK--VVSNIRF
EPLKGDHTK----------PVLVME----------------------PADERFARK-VHFQLHVVADSSK--
-FPK----------KRFLPH---------RNNVRP-------------------------------------
----TMIGGQAETVSTEEYEN-------------LP-----------TPHYNTSILYDV-R---LV-KNVEL
L---ESIIQSESVREAI----VLLKVWIRQRHFD------------------RGRYGF--DGALV--T----
------------FYVAYLLQ----------------------NKRIYPNM----------------------
------SSY-----------------------------QIIRLFW-NQLAGS-----SW---DKEGIS----
-------------F--DNSSREMLVSFFRYYD----------------------------------------
---------------VVFIDPLGTLNLAANLPVDLYRRVRHESALAIRL---LDN-R--QINSFLALFLAS-
-YPSFAQYDHIV--------MVNDSKL--------------VTATIESFAEDAEKLDY-FCDAQALFTRMVE
RLLRKGL-----GARAAYLVP-----------------L-----ASTLKEGESAMPIKP-------------
RLALGLSL-NGSEAFNLVDKGPEA----IDAEASE--AFRSFWHG-KAELRRFKDGSITESCVWGETSDPIG
QKR-L----------------IVRAIVKFLLQAHFD-MP-----ENKIV------------YLAEQFEAAVT
PFPVQELHETI---------EERS------------------------------------LAVIRTFDTLGR
VMRD-----------LER---LPLTINAITGTDPVFRYTDPDPPRPTASGMQSSNGETVF------------
--------LSGKPIRATIQLAASGKWPADLEAIRRLKTAFYLRIAEDVNTSRKLKGQ--------VQAQAYN
D-------------YLDVLFEKYLFRFEIIHQREIGILREYLSSNKV---------------------TRLQ
KDTDESVALEMRATILPQLTGFLHGLHQQYFSFGSVAAIAKRWLYSQ-LIDPYL-------WPDECTELLLA
ALY-------------------------LN--------------QPLQ--PPIQPQTGFLRWLQFIASTDWS
KEMIVVNLT-----------------------------DKLSSETIDELEKDFFERR--H------------
---SFP----------PLTIVTPCDAGK----------------YGLFG-----------RR-----APTLE
ILNRVTLLAKAATHLVETDFRTL---------------------RNNIQDFFEP----SVEGYNVIIHLHAH
IVTPI------------------------------------------------------GIRKSHEIGVHKT
PGLSV----------------NSTDKEPAAGLDPVRSYLQELREAYG----QFAIFFYDP---------CGG
DRIAVLWRPQA--LEEKPFTTSNVNGRKFT----------------------------NDGTLQLNVDALVR
DFEI-LGEGLVSSVEKMH------------------------------------------------------
------------------------------------------
>A_queenslandica_340381530 gi|340381530|ref|XP_003389274.1| PREDICTED: nucleolar protein 6-like, partial [Amphimedon queenslandica]
------------------------------------------------------------------------
------------------------------------------------------------------------
----------------------------------------------------------MKRKQNKKQSAVLE
GKGSRGGQDP---------------GLGPPPAKKKPSGLYKPPTHEELQTLKETE-----------------
-SLFRTNL-----------------------------IKLQITELISEVKP-------------------NS
SK------------EASEALETFLHKLKSELSSIKTTE-RLKLS---EGLRLL-------------------
-------------------------------------------------PKMIK-YPLSFPPSP--------
---NIKGHFEFSPPS-KIKVTGS--YLL-ETNLKTS--------PNVNLTVEIPR-----------------
---------------------------ECLQEKDYMNYRVFHKRALYLSIIAGHLIKKRK-----LISSLDF
TYDLNYPLL----------PILTLT----------------------PKDSSQ------FTVYIHTTIPADT
-FPL----------TKLLPS---------KSNVRR-------------------------------------
----------FARPFPFGEKEEEERECDHEDLPPLP-----------TPHYNSAILLEMGS---RE-KHLEE
L-YSASAVDCPSITEAT----LLCKTWLHQRGLD------------------QGYGGF--TGFHA--S----
------------MVLLYLLR----------------------QRKLNHFM----------------------
------SSY-----------------------------QVFRIFL-QFLANS-----NW---DERGIS----
---------LGDRE--NYPSLPSIDEFHSSFP----------------------------------------
---------------IVFIDSSGYLNLTAHTSLHQYHALRQEAGLCHAL---LDK----SDGSFGSVFLKP-
-VKPVLKYDALC--------KFDLSAGNIKGSPLFDRNSDKWEE---------LVFDF-GGWVWPGVLDEVM
RVIDKGL-----EGRVQLISQ-------------------LPVKRNKWAVTAVSPTLAG------------S
DVTLGLIF-NTERVYEPLIMGPPA-----DSNEAS--TFRSFWGE-KSELRRFPDGSINEAVLWTEEK-GEG
EKR-N----------------VPRLIIDHILKRHTH-IE-------GVV------------LTHNTLDS---
----------L---------LSSG-------------------------KGSIDTREGVSVGVVNAFIELSR
ELRQ-----------LKD---LPLEIATVKGASPIFCHTEVHPPLPWNGKSS---SKVRSLPLPLVQDHCLH
PSCDVTTPTLTPCFHVVMEMEASGKWPDSPDAIDNIKTAFYLSISSSLRKQHG--LI--------TGTSKDY
I---------------DILKKGYVFRLTIFYLREVSILNDLRTPQSL-------------------------
---SKAKGLEKDCISKPLLVSTLNGLHNQFPAYSLGTRLCKKWVCSH-LLTNQ--------IPDEAVELLVA
HLF-------------------------LH-------------PGPYL--VPGSSVCVLLRFFDLLLSHDWP
RDPLLVDLN-----------------------------NQLNDETTSEIISSFSKDR--E------------
---RQP----------LMFIATPLD-----------------------H-----------TSKLTKDRPSAP
VMGRLLTLAKASLNLLTNQIDSLQIGR----------------ESPDFKQIFRS----PLTDYHLLIHLDES
KVPRLQTGRVSSVDGHHYS-----------------------------------------------------
-------------------------HLPIVQFDPVHLYVQALESAYS----NLAMFFYDK---------HGG
SVIGVLWKQAA--FKPHPFKPNGMQCRVTI------------------------SKSESKLLVAPDKEVIIS
DMMI-LGDGLVRNIE---------------------------------------------------------
------------------------------------------
>D_ananassae_194744775 gi|194744775|ref|XP_001954868.1| GF16527 [Drosophila ananassae]
------------------------------------------------------------------------
------------------------------------------------------------------------
--------------------MVKVKRNAVKNDAKKAARKDSTDSVVEHDSPDEDQSDLEQAISSTDDGFEE-
-PSP--VRKD---PQPTSASQSKLKPKKNKFK--DEAKNVKPPTLEEMKELRDTR-----------------
-NLFHSNL-----------------------------FKLQVKEMLEELQL-------------------KT
KY--------------SEFIEHWLESFTAFAAQLKD------------------------------------
---------------------------------------------GLMEGSNLE-VPLRLSQKA--------
------TGFMFSKPTRDPYLIGA--AST-GTLLGPK--------IVVDVALEMPK-----------------
---------------------------ESIHKEDYINLRYDQRRALYLTYVTERMREYPEY----AQDLFSF
NYFANNPLK----------PVLELTPAAKQ------------------------VT-KHLQIRLFITAPLNS
-FKP----------GRFVPW---------NNNIRPAFYKDEWD-EEEPL-----------------------
----------------------------------PS-----------TQHYNANVLFDL-T---LS-ENQKH
L--DQFFKGKRNFQDGL----LLLKVWLRQRELN------------------VGFSGF--GAHIL--G----
------------SFIVYL----------------------NQHRVLHQSS----------------------
------SSY-----------------------------QVARTVW-NQLANT-----DW----TSGI-----
----------SLAP--TGLKADDMEKVAKHYD----------------------------------------
---------------VVFLDVTNQYNLCANIPLHLYQRVRAEAKLAVDL---LND-T--KINSFPYIFMQK-
-CPLYSRVDNIL--------KITNYSC--------------VEQMLLLHSKPRVKYDY-ADYGYPQLLQLLT
ELLQKGL-----SERVQAILP-------------------LETATVAWPVESEAPAIGK-------------
YIQLGFIL-HPDHAYEVLNKGPAA---NDDPEGAA--EFRRFWGD-KSNLRRFQDGSITEAVVWGTAQDAPF
KKR-L----------------IVRQIVLHLLEHHLQ-VD-----SKDVQ------------YIASELEQVYR
LSPWFKVAH-L--KTKLP--IEQE-----------------------------TDSEALSPHVIRCYDELAR
QLHG-----------LDE---LPLEIVSISGTSPVFRYCEPQPVLPQARLKGD-HILATQ------------
------------VQQVVIQLGQSGKWPSELTALRALKTAFLIEIGEKLEAQFR--LK--------WSITSEG
L---------------LVLKQGFCFMIQLAHSKELALVKQAVTDRGV----------------------TTY
VDNPESRALEREHHILPKVSGALHSLHQTHSAFGPTVLLAKRWIATQ-LLDEGL-------WPAMATELLVA
HLF-------------------------QQ------------RHAPQPIASP---QAGFIRFLQLLSHTDWT
SELILLNFN-----------------------------NSWQEQQIADLENSFRTDR--Q------------
---SYP----------HLVVATSYDQQH----------------AGRLW-----------TS---EQAPNRP
VLGHVTKLARHSFEMIQTSLMSKDLRFVRPAQ------------------LFRA----SNEGYDLVIQLKPD
LVPNT--------------------------------LCYDL---------------GSPFVSFGQPNF---
-------------------------QIPLAGVDRLAAVVSQLRSAYS----DFAAFFYNP---------HGG
KELAIMWRPPS-EFAPKPFKVNEVQACTPC--------------------------DNGK--VQVNRETLLE
DFKL-LLKDFYLRIATPEELRREQREHQQPKRYFNNEKEK-ETEKDSPKPKKQ-KLQGSAKTTPKTKKQKLQ
GTVKTTLKPKKQKLNAPVTTKLPKQNRTIKASTLSASN----
>D_erecta_194901246 gi|194901246|ref|XP_001980163.1| GG20081 [Drosophila erecta]
------------------------------------------------------------------------
------------------------------------------------------------------------
------------------------------------------------------------------------
-----MARKV---PLPTAI------PKKKKFQQRDDTKNVKPPTLEEMKELRDTQ-----------------
-NLFHSNL-----------------------------FKLQVKEMLEELQL-------------------KQ
KY--------------TDFIENWMESFTVFTRQLKD------------------------------------
---------------------------------------------GLMEWTHLE-IPMRLSQKP--------
------TGFVFSKPNRDPYLIGA--AAT-GTLLGPK--------IVVDVALEMPK-----------------
---------------------------EFLHKEDYLNLRYDQKRALYLTYVTERLKESPAY----AQDQFYF
NYYANNPLK----------PVLELIPVNKQ------------------------VN-KHLQVRVFITAPLSS
-FKS----------GRFVPW---------NNNIRPSYYGDEWD-EEEPL-----------------------
----------------------------------PS-----------TQHYNANVLFDL-T---LC-ENQAH
L--DKAFKGRRNFQDGL----LLLKVWLRQRQLD------------------IGYSGF--GAHIL--A----
------------AFIVYL----------------------NTQRILHQSS----------------------
------SSY-----------------------------QVARTVW-NQLANT-----DW----TKGI-----
----------SLAL--VPIQTEELTKFARHYD----------------------------------------
---------------VCFIDFTGQHNLCANIPLYLYQRVREEAKLAVEL---LND-M--KLNSFPLIFMQK-
-CPLYSRVDNIL--------KISNYSC--------------INQMLTLHSQPRFKYDF-AKYGYPQLLHLIT
ELLKKGL-----AERVHSIVP-------------------LETATPAWPVENKAPVIGN-------------
YIQLGLIL-QPEHAYEVLNKGPAS---NDDPEGAE--EFRRFWGE-KSNLRRFQDGSITEAVVWGTAKDSPA
KKR-L----------------IVRQIVLHLLEHHLQ-LD-----SKEVQ------------YIAGELDQVYQ
LSPWFKVDK-L--KTQLS--LDQD-----------------------------TDAEALSPHVIRCYDEFAR
QLHG-----------LND---LPLEIVSISGVSPIFRYCEPQPVLPQARLVEN-RILAST------------
------------IQRVVIQLGQSGKWPTELTALRALKTAFLIEIGEKLEAQCR--LH--------WMMSADG
L---------------LVLKQGYCFVIELAHNKELALLKQEVTDTGI----------------------TTY
KDNATSRSLERQHYILPKVSGALHSLHQTYSAFGSTVLLAKRWLATQ-LLDDGL-------WPDMATELLVA
HLF-------------------------QQ------------RYAPQSIAAP---QTGFIRFLQLIAHSDFN
GELFLLNFN-----------------------------NSWQDQQIADLEHNYRSNR--Q------------
---SFP----------PLTVATSYDIQH----------------AGRLW-----------TS---DQSPSQR
VLGHVTRLARHGLDIVETSLMSKDLRFVRPAQ------------------LFRA----SNEGYDLVIQFKPD
LVPNT--------------------------------LSYDL---------------GSPFVSFSQPNF---
-------------------------HLPRAGSDYIARIVGQLRSAYS----DFAAFFYNP---------HGG
KELAIVWRPPT-DFAAKPFKVTELNACRPC--------------------------GNRR--VQVSKETLLE
EFKL-LLKDFYLRIATPEELKREQREHQQPKRYFN--TNQ-T-EKSRPERKVRRDRK---KEAL--------
----------------------PKRR--IRRSALKALIELEK
>D_melanogaster_62484300 gi|62484300|ref|NP_650530.2| maternal transcript 89Ba [Drosophila melanogaster]
------------------------------------------------------------------------
------------------------------------------------------------------------
----------------MRFVQGNIMPGKLVGSPKGAARTGT-----QAIAHAGDHSDL-----------DE-
-PKPKIAKSD---PPSTAI------PKKNNFKQREGTKNVKPPTLEEMKELRDTQ-----------------
-NLFHSNL-----------------------------FKLQVKEMLEELQL-------------------KQ
KY--------------TDFIENWLESFTAFTRQLKD------------------------------------
---------------------------------------------GLMERTHLE-VPMKLSEKP--------
------TGFVFSKPTREPYLIGA--AAT-GTLLGPK--------IVVDVALEMPK-----------------
---------------------------ESLHKEDYLNLRYDQKRALYLTYVTERMMESPDY----AEDQFNF
NYYANNPLK----------PVLELIPVTKQ------------------------VN-KHLQVRLFITAPLSS
-FKP----------GRFVPW---------NNNIRPSFYGDEWD-EKDPL-----------------------
----------------------------------PS-----------TQHYNANVLFDL-T---LS-ENQAQ
L--DKAFKSRRNFQDGL----LLLKVWLRQRQLD------------------IGYSGF--GAHIL--A----
------------AFIVYL----------------------NTQRILHQSS----------------------
------SSY-----------------------------QVARTVW-NQLANT-----DW----TKGI-----
----------SLSV--APIQTEELNKFAEHYD----------------------------------------
---------------VCFIDFTGQHNLCANIPLYLYQRVREEAKLAVEL---LND-M--KLNSFPLIFMQK-
-CPLYSRVDNIL--------KISNYSC--------------INQMLTLHSHPRIKYDF-ANYGYPQLLHLLT
ELLKKGL-----AERVHSILP-------------------LETATAAWPVEKKAPVIGK-------------
YIQLGLIL-QPEHAYQVLNKGPAA---NDDHEGAE--EFRRFWGE-KSNLRRFQDGSITEAVVWGTAQDSPA
KKR-L----------------IVRQIVLHLLEHHLQ-LD-----SKEVQ------------YIGGELDQVYQ
LSPWFKVNK-L--KTKLP--LGQD-----------------------------TDAEALSPHVIRCYDELAR
QLHG-----------LND---LPLEIVSISGVSPIFRYCEPQPVLPQALLVEN-RILASS------------
------------IQRVVIQLGQSGKWPTELGALRALKTAFLIEIGEKLEAQCR--LH--------WVMSADG
L---------------LVLKQGYCFLIELAHNKELALLKQEVTERGI----------------------TTY
IDNAASRSLERQHYILPKVSGALHSLHQTYSAFGSTVLLAKRWLATQ-LLDDGL-------WPDMATELLVA
HLF-------------------------QQ------------RYAPQSIAAP---QTGFIRFLQLLSHSDFN
GELFLLNFN-----------------------------NSWQEQQIADLEHNYRSNR--Q------------
---SYP----------PLAVATSYDMQH----------------AGRLW-----------TS---DQSPSQR
VLGHVTRLARHALEIIETSLMSKDLRFVRPAQ------------------LFRA----SNEGYDLVIQFKPD
LVPNS--------------------------------LSYDL---------------GSPFVSFSQPNF---
-------------------------SLPRAGSDYIARIVGLLRSAYS----DFAAFFYNP---------HGG
KELGIVWRPPT-EFAAKPFKVTELQACSPC--------------------------GNKK--VQVLKETLLE
DFKL-LLKDFYLRIATPEELKREQREHQKPMRYFD--ANK-AEEESKPKPKKHRQRKGTGKKAL--------
----------------------PKRKRLIKSSTLKVLK----
>D_sechellia_195349420 gi|195349420|ref|XP_002041243.1| GM15447 [Drosophila sechellia]
------------------------------------------------------------------------
------------------------------------------------------------------------
------------------------MPGKLVGSSEEAARTGT-----QANAHAEDHSDLEHSAPSTDDGFDE-
-PKPPIAKSV---PPSTAI------PKKNNFKQRGNTKNVKPPTLEEMKELRDTQ-----------------
-NLFHSNL-----------------------------FKLQVKEMLEELQL-------------------KQ
KY--------------TDFIENWLESFTVFTRQLKD------------------------------------
---------------------------------------------GLMERTHLE-VPMKLSEKP--------
------TGFVFSKPTREPYLIGA--AAT-GTLLGPK--------IVVDVALEMPK-----------------
---------------------------ESLHKEDYLNLRYDQKRALYLTYVTERMMESPDY----AQDQFNF
NYYANNPLK----------PVLELIPVTKQ------------------------VN-KHLQVRLFITAPLSS
-FKP----------GRFVPW---------NNNIRPSFYGDEWD-EQDPL-----------------------
----------------------------------PS-----------TQHYNANVLFDL-T---LS-ENQAQ
L--DKAFKSRRNFQDGL----LLLKVWLRQRQLD------------------IGYSGF--GAHIL--A----
------------AFIVYL----------------------NKQRILHQSS----------------------
------SSY-----------------------------QVARTVW-NQLANT-----DW----TKGI-----
----------SLAV--DPIQTEELNKFAEHYD----------------------------------------
---------------VCFIDFTGQHNLCANIPLYLYKRVREEAKLAVEL---LND-M--KLNSFPLIFMQK-
-CPLYSRVDNIL--------KISNYSC--------------INQMLTLHSQPRIKYDF-ANYGYPQLLHLLT
ELLKKGL-----AERVHSILP-------------------LETATAAWPVENKAPVIGK-------------
YIQLGLIL-QPEHAYEVLNKGPAA---NDDLAGAE--EFRRFWGE-KSNLRRFQDGSITEAVVWGTAQDSPA
KKR-L----------------IVRHVVLHLLEHHLQ-LD-----SKEVQ------------YIGGELDQVYK
LSPWFKVNK-L--KTKLS--LDQD-----------------------------TDAEALSPHVIRCYDELAR
QLHG-----------LND---LPLEIVSISGVSPIFRYCEPQPVLPQALLVEN-RILAST------------
------------IQRVVIQLGQSGKWPTELGALRALKTAFLIEIGEKLEAQCR--LH--------WVISADG
L---------------LVLKQGYCFLIELAHNKELALLKQEVTERGI----------------------TTY
VDNAASRFLERQHYILPKVSGALHSLHQTYSAFGSTVLLAKRWLATQ-LLDDGL-------WPDMATELLVA
HLF-------------------------QQ------------RYAPQSIAAP---QTGFIRFLQLLSHSDFN
GELFLLNFN-----------------------------NSWQEQQIADLEHNYRSNR--Q------------
---SYP----------PLAVATSYDMQH----------------AGRLW-----------TS---DQSPSQR
VLGHVTRLARRALEIIETSLMSKDLRFVRPAQ------------------LFRA----SNEGYDLVIQFKPD
LVPNS--------------------------------LSYDL---------------GSPFVSFSQPNF---
-------------------------SLPRAGSDYIARIVGLLRSAYS----DFAAFFYNP---------HGG
KELAIVWRPTT-EFAAKPFKVTELQACRPC--------------------------GNGK--VQVLKETLLE
DFKL-LLKDFYLRIATPEELKREQREHQKPMRYFE--ANQ-AVEESKPKPKKHRKRKGTGKEAP--------
----------------------PKKKRLIKSSTLKALK----
>D_simulans_195570426 gi|195570426|ref|XP_002103208.1| GD20301 [Drosophila simulans]
------------------------------------------------------------------------
------------------------------------------------------------------------
------------------------MPGKLVGSSEEAARTGT-----QANAHAEDHSDLEHSAPSTDDGFDE-
-PKPPIAKSV---PPSTAI------PKKNNFKHRGDTKNVKPPTLEEMKELRDTQ-----------------
-NLFHSNL-----------------------------FKLQVKEMLEELQL-------------------KQ
KY--------------TDFIENWLESFTVFTRQLKD------------------------------------
---------------------------------------------GLMERTHLE-VPMKLSEKP--------
------TGFVFSKPTREPYLIGA--AAT-GTLLGPK--------IVVDVALEMPK-----------------
---------------------------ESLHKEDYLNLRYDQKRALYLTYVTERMMESQNY----AQDQFNF
NYYANNPLK----------PVLELIPVTKQ------------------------VN-KHLQVRLFITAPLSS
-FKP----------GRFVPW---------NNNIRPSFYGDEWD-EQDPL-----------------------
----------------------------------PS-----------TQHYNANVLFDL-T---LS-ENQAQ
L--DKAFKSRRNFQDGL----LLLKVWLRQRQLD------------------IGYSGF--GAHIL--A----
------------AFIVYL----------------------NKQRILHQSS----------------------
------SSY-----------------------------QVARTVW-NQLANT-----DW----TKGI-----
----------SLAV--DPIQTEELNKFAKHYD----------------------------------------
---------------VCFIDFTGQHNLCANIPLYLYQRVREEAKLAVEL---LND-M--KLNSFPLIFMQK-
-CPLYSRVDNIL--------KISNYSC--------------INQMLTLHSQPRIKYDF-ANYGYPQLLHLLT
ELLKKGL-----AERVHSILP-------------------LETATAAWPVENKAPVIGK-------------
YIQLGLIL-QPEHAYEVLNKGPAA---NDDPAGAE--EFRRFWGE-KSNLRRFQDGSITEAVVWGTAQDSPA
KKR-L----------------IVRHIVLHLLEHHLQ-LD-----SKEVQ------------YIGGELDQVYK
LSPWFKVNK-L--KTKLS--LDQD-----------------------------TDAEALSPHVIRCYDELAR
QLHG-----------LND---LPLEIVSISGVSPIFRYCEPQPVLPQALLVEN-RILAST------------
------------IQRVVIQLGQSGKWPTELSALRALKTAFLIEIGEKLEAQCR--LH--------WVISADG
L---------------LVLKQGYCFLIELAHNKELALLKQEVTERGI----------------------TTY
VDNAASRFLERQHYILPKVSGALHSLHQTYSAFGSTVLLAKRWLATQ-LLDDGL-------WPDMATELLVA
HLF-------------------------QQ------------RYAPQSIAAP---QTGFIRFLQLLSHSDFN
GELFLLNFN-----------------------------NSWQEQQIADLEHNYRSNR--Q------------
---SYP----------PLAVATSYDMQH----------------AGRLW-----------TS---DQSPSQR
VLGHVTRLARRALEIIETSLMSKDLRFVRPAQ------------------LFRA----SNEGYDLVIQFKPD
LVPNS--------------------------------LSYDL---------------GSPFVSFSQPNF---
-------------------------SLPRAGSDYIARIVGLLRSAYS----DFAAFFYNP---------HGG
KELAIVWRPTT-EFAAKPFKVTELQACSPS--------------------------GNGK--VQVLKETLLE
DFKL-LLKDFYLRIATPEELKREQREHQKPMRYFE--ANQ-AVAESKPKPKKHGKRKGTGKAAP--------
----------------------PKKKRLIKSSTLKALK----
>D_yakuba_195501033 gi|195501033|ref|XP_002097628.1| GE26326 [Drosophila yakuba]
------------------------------------------------------------------------
------------------------------------------------------------------------
------------------MLRNKRKAGKLVRAPQKAARIDS-----QANAHAEDHSDLEHSAPSTDDGFDE-
-PKPTIAKKV---SLSTAI------PKKNKFKQRDDTKNVKPPTLEEMKELRDTQ-----------------
-NLFHSNL-----------------------------FKLQVKEMLEELQL-------------------KQ
KY--------------TDFIENWLESFTVFTRQLKD------------------------------------
---------------------------------------------GLMERSHLE-IPLKLSQKP--------
------TGFVFSKPTREPYLIGA--AAT-GTLLGPK--------IVVDVALEMPK-----------------
---------------------------ESLHKEDYLNLRYDQKRALYLTYVTERMKESPAY----AQDQFNF
NYYANNPLK----------PVLELTPGTKQ------------------------VN-KHLQVRLFITAPLSS
-FKP----------GRFVPW---------NNNIRPSYYGDEWD-EKEPL-----------------------
----------------------------------PS-----------TQHYNANVLFDL-T---LS-ENQTH
L--DKAFKGRRNFQDGL----LLLKVWLRQRQLD------------------IGYSGF--GAHIL--S----
------------AFIVYL----------------------NTQRILHHSS----------------------
------SSY-----------------------------QVARTVW-NQLANT-----DW----TKGI-----
----------SLSL--VPIQTEELNKFAEQYD----------------------------------------
---------------VCFIDFTGQHNLCANIPLYLYQRVREEAKLAVEL---LND-M--KLNSFPLIFMQK-
-CPLYSRVDNIL--------KISNYSC--------------INQMLTLHSQPRFKYDF-AKYGYPQLLQLLT
ELLKKGL-----AERVHSILP-------------------LETATPAWPVENKAPVIGN-------------
YIQLGLIL-QPEHAYEVLNKGPAA---NDDPEGAE--EFRRFWGE-KSNLRRFQDGSITEAVVWGSAQDSPA
KKR-L----------------IVRQIVLHLLEHQLQ-LD-----SKDVQ------------YIAGELDQVYK
LSPWFKVNK-L--KTKLS--LDQD-----------------------------TDAEALSPHAIRSYDELAR
QLHG-----------LND---LPLEIVSISGVSPVFRYCEPQPVLPQARLVEN-RILTSS------------
------------IQRVVIQLGQSGKWPNELSALRALKTAFLIEIGEKLEAQCH--LH--------WMMSADG
L---------------LVLKQGYCFLIELAHNKELALLKQEVTERGI----------------------TTY
IDNAASRSLERQHYILPKVSGALHSLHQTYSAFGSTVLLAKRWLATQ-LLDDGL-------WPDMATELLVA
HLF-------------------------QQ------------RYAPQPIEAP---QTGFIRFLQLLAFSDFN
GELFLLNFN-----------------------------NSWQEQQVADLEHNYRSNR--Q------------
---SYP----------PLAVATSYDMQH----------------AGRLW-----------TS---EESPSQR
VLGHVTRLARHALEIIETSLLSKDLRFVRPAQ------------------LFRA----SNEGYDLVIQFKPD
LVPNS--------------------------------LSYDL---------------GSPFVSFSQPNF---
-------------------------NLTRAGSGDVARIVGLLRSAYS----DFAAFFYNP---------HGG
KELAIVWRPPT-EFAAKPFKVTELQACSPC--------------------------GNGR--VQVIKETLVE
DFKL-LLKDFYLRIATPEELKREQREHQKPKRYFD--AKQ-TEEKSTPKPK---VRKANEKEAP--------
----------------------PKKKRLIKSSALKALK----
>D_persimilis_195152794 gi|195152794|ref|XP_002017321.1| GL22251 [Drosophila persimilis]
------------------------------------------------------------------------
------------------------------------------------------------------------
---------------MGKIKKIQRKGPPATKRPPKAARTESTDSALGLDA----HSDLEKPATSSDDGFEEP
TPKPKPSKKTTTLPEPVSI----IAQKKNKFRT-DDAKNVKPPTLEEMKELRDTR-----------------
-NLFHSNL-----------------------------FKLQVKEMLEELQL-------------------KT
KY--------------TEYIDNWMESFTVFTQRLKD------------------------------------
---------------------------------------------GLVEKSQLE-VPLNVDKKI--------
------SGFIFSKPTKEPQLIGA--AST-GTLLGPK--------IVVDVALEMPK-----------------
---------------------------DCLHKDDYLNLIYDQKRALYLTYVTNQMRSDPAY----SQDKFAF
NYHGNNPLK----------PVLELTPAAKH------------------------VS-KHLQLRLFITAPQST
-FKP----------GRFVPW---------NNNIRPTYYNDEWD-EEEAL-----------------------
----------------------------------PS-----------TQHYNASVLFDL-T---LA-QNQAL
L--DKAFKGRRNFQDGL----LLLKVWLRQRELD------------------RGFTGF--GSHIL--A----
------------SFIVYL----------------------NQQRILHQSS----------------------
------SSY-----------------------------QVARTVW-NQLANT-----DW----TNGI-----
----------TLAP--ASGQTEQLSTIAGYYD----------------------------------------
---------------VCFMDVSGQLNLCANVPLGVYQRVRAEAKLAVDL---LND-M--KLNSFPYIFMQK-
-CPLYTRVDNIL--------KITNYSS--------------IQQMLVLHSKPQMKYDF-ASYGYPQLLQILT
ELLQKGL-----KQRVQAILP-------------------IETVSSAWPVESKAPIIGQ-------------
AIQLGLIL-DPEHAYEVLDKGPSS---NDDPEGSA--EFRKFWGE-KSNLRRFQDGSITEAVVWGTTKDAPS
KKR-L----------------IVRQIVMHLLEHHLQ-LD-----SKDIQ------------YIAAELDLVYQ
LSPWFKVSK-V--KTKLE--LQQD-----------------------------TDAEALSPNVIRCYDDLAR
QLHA-----------LDD---LPLEIVSISSISPVSRYCEPMPVLPQARMMAD-HIHASH------------
------------IQRVIIQLGQSGKWPNELSALRALKTAFLIEIGEKLKAQCR--LN--------WSITSEG
L---------------LVLKRGFCFLLELAHNKELALLKQEVTERGV----------------------TKY
VDNPESRALEQRHYILPKVSGALHSLHQSHSAYGPTVLIAKRWLATQ-LLDDGI-------WPPMATELLVA
HLY-------------------------QQ------------RNAPQAIAAP---QTGFMRLLHLLAHSDWN
GELFLLNFN-----------------------------SSWQEQQIGDLEHSFRSDR--Q------------
---SYP----------PLALATSYDQQH----------------AGRLW-----------TT---GESPSLR
ILSHVSRLARHALEMIETSLQSKDLRFVRPAQ------------------LFRG----SSEGYDLVIQLKSD
LVPNA--------------------------------LSYDL---------------GSPFVSFDQPNY---
-------------------------LLPRAGKDPLAAIVHQLRSAYS----DYAAFFYNP---------HGG
KELAIMWRPPA-VFAPKAFKVTELQACTLC--------------------------DKGK--VQVVRETLVE
DFKV-LLKDFYLRISTPEELKREQREHQNPKRYFN--AKP-QDNESCSKSKKRKLAKAAKVQAP--------
----------------------LKRKSLIKSRPLKSLS----
>D_pseudoobscura_198454082 gi|198454082|ref|XP_001359465.2| GA11810 [Drosophila pseudoobscura pseudoobscura]
------------------------------------------------------------------------
------------------------------------------------------------------------
---------------MGKIKKILRKGPPATKRPPKAARTESADSALGLDA----HSDLEKPATSSDDGFEEP
TPKPKPSKKTTTLPGPVSI----IAQKKNKFRT-DDAKNVKPPTLEEMKELRDTR-----------------
-NLFHSNL-----------------------------FKLQVKEMLEELQL-------------------KT
KY--------------TEYIDNWMESFTVFTQRLKD------------------------------------
---------------------------------------------GLVEKSQLE-VPLNVDKKI--------
------SGFIFSKPTKEPQLIGA--AST-GTLLGPK--------IVVDVALEMPK-----------------
---------------------------DCLHKDDYLNLIYDQKRALYLTYVTNQMRSDPAY----SQDKFAF
NYHGNNPLK----------PVLELTPAAKQ------------------------VS-KHLQLRLFITAPQST
-FKP----------SRFVPW---------NNNIRPTYYNDEWD-EEEAL-----------------------
----------------------------------PS-----------TQHYNASVLFDL-T---LA-QNQAL
L--DKAFKGRRNFQDGL----LLLKVWLRQRELD------------------RGFTGF--GSHIL--A----
------------SFIVYL----------------------NQQRILHQSS----------------------
------SSY-----------------------------QVARTVW-NQLANT-----DW----TNGI-----
----------TLAP--ASGQTEQLSTMAGYYD----------------------------------------
---------------VCFMDVSGQLNLCANVPLGVYQRVRAEAKLAVDL---LND-M--KLNSFPYIFMQK-
-CPLYTRVDNIL--------KITNYSS--------------IQQMLVLHSKPQMKYDF-ASYGYPQLLQILT
ELLQKGL-----KQRVQAILP-------------------IETVSSAWPVESKAPIIGQ-------------
AIQLGLIL-DPEHAYEVLDKGPSS---NDDPEGSA--EFRKFWGE-KSNLRRFQDGSITEAVVWGTTKDAPS
KKR-L----------------IVRQIVMHLLEHHLQ-LD-----SKDIQ------------YIAAELDLVYQ
LSPWFKVSK-V--KTKLE--LQQD-----------------------------TDAEALSPNVIRCYDDLAR
QLHA-----------LDD---LPLEIVSISSISPVSRYCEPMPVLPQARMMAD-HIHASH------------
------------IQRVIIQLGQSGKWPNELSALRALKTAFLIEIGEKLKAQCR--LN--------WSITSEG
L---------------LVLKRGFCFLLELAHNKELALLKQEVTERGV----------------------TKY
VDNPESRALEQRHYILPKVSGALHSLHQSHSAYGPTVLIAKRWLATQ-LLDDGI-------WPPMATELLVA
HLY-------------------------QQ------------RNAPQAIAAP---QTGFIRFLHLLAHSDWN
GELFLLNFN-----------------------------SSWQEQQIGDLEHSFRSDR--Q------------
---SYP----------PLALATSYDQQH----------------AGRLW-----------TT---GESPSLR
ILSHVSRLARHALEMIETSLQSKDLRFVRPAQ------------------LFRG----SSEGYDLVIQLKSD
LVPNA--------------------------------LSYDL---------------GSPFVSFDQPNY---
-------------------------LLPRAGKDPLAAIVHQLRSAYS----DYAAFFYNP---------HGG
KELAIMWRPPA-VFAPKAFKVTELQACTLC--------------------------DKGK--VQVVRETLVE
DFKV-LLKDFYLRISTPEELKREQREHQNPKRYFN--AKP-QDNESCSKSKKRKLAKAAKVQAP--------
----------------------LKRKSLIKSRPLKSLS----
>D_grimshawi_195038633 gi|195038633|ref|XP_001990761.1| GH18079 [Drosophila grimshawi]
------------------------------------------------------------------------
------------------------------------------------------------------------
---------------------------ML---------------------------DATAIVTSSDDGFHEP
SQSPAQKRKA---QAAKGE------GKPKKFKTTE--ASVKPPTLEEIKELRDTR-----------------
-NLFHSNL-----------------------------FKLQVKEMLEELQL-------------------KP
KY--------------SSYIDSFLETFTTAVQELEN------------------------------------
---------------------------------------------ALLDTCQLE-VPLHLRKEN--------
------LNFKFVTPTSAPMLIGA--AAT-GTLMGPK--------FVADVALEMPA-----------------
---------------------------ACFQKDDHLNMIYDQKRALYLATMASKLKRLTEF----ASIQFAY
NYHANNPLK----------PVLELTPAGK-------------------------MG-KHLSIRLFITAPEQI
-FKL----------NRFVPS---------NNNIRPSLFGDEWK-QGQTL-----------------------
----------------------------------PP-----------TPHYNANVLFDL-T---LA-QNQQL
L--LDSFADRRNFQDGL----LLLKVWLRQRQLD------------------IGYSGF--SAHIL--A----
------------AYIVYL----------------------KQQRLLHQSS----------------------
------SSY-----------------------------QVARTVW-NQLANS-----DW----TQGI-----
----------TLAQ--E--QPQQLSMLAGHYD----------------------------------------
---------------VCFMDVTGYYNLCANLPLAVYKAVCAEAKLAVEL---LND-M--KVNSFTHIFMQK-
-SPLYTRMDNML--------KITQPGS--------------VDQLLQLHLQPDVKYDY-ANNSHPQLLKLLT
ELLEKGL-----GQRVHAILP-------------------VELPTTPWSVDSQAPVIGR-------------
CLQLGLIL-DPEHAYEVLDKGPAT---NEDAAGAA--EFRRFWGE-KSELRRFQDGSITESVVWAAATDPPS
QKR-L----------------IVRQIVLYLLEHQLQ-ME-----ASDVQ------------YLGAELDIVHS
LTPSFKVAK-L--QTKLQ--LKQD-----------------------------TDAEALTPHVIHCYDALAR
QLHS-----------LED---LPLDIVTISGISPIFRYCEPQPLLPQARLVAD-RMHANQ------------
------------LLHVIIQLGSSGKWPNELGALRSLKTAFLIQIGKQLKAQHR--LH--------WQLAKEG
L---------------LLLKQGYCFLLELAHTKELALLKQQQTERGI----------------------TTY
VDNPASRELERRQYILPRVNGGLHALYQMHGAFGATVLIAKRWLATQ-LLDNGL-------WPDMATELLVA
HLF-------------------------QQ------------RQMPHTTASP---QTGFIRFLQLLAHTDWN
AELFLLNFN-----------------------------NSWTEQQISDLGHSFRSDR--Q------------
---SYP----------LLCLATAYDQQH----------------AGRLW-----------TS---DECPSKP
VLARVTLLARHALQLIETRLLSQRLTFVRPAH------------------LFMP----SGEGYDLVIQLKPD
LVSNT--------------------------------LCYDL---------------GSPFVQFSQRNF---
-------------------------RLPQAGSDQLARIVEQLRAAYS----DFAAFFYNP---------HGG
KELAIVWRPAS-EFAPKAFKVNELQACTPC--------------------------SGGK--VQVSRDILLE
DFKL-LLKDFYLRVCTPEQLKRERREHTEPKRYFN--RPA-EDDTSKPQKKRKKQKNA--PQTD--------
-----------------------SKKRLIKSKSLSALC----
>D_mojavensis_195110215 gi|195110215|ref|XP_001999677.1| GI24653 [Drosophila mojavensis]
------------------------------------------------------------------------
------------------------------------------------------------------------
---------------MGRIKENQSKKKTLLRDSKAYS----------------D--QAAAAVTSSDDGFDEP
KEITAPKRKL---PCGNSD------AKKKKFKHPE--ANVKPPTLEEIKEIRDTR-----------------
-NLFHSNL-----------------------------FKLQVKEMLEELQL-------------------KP
KY--------------SNYIENWLETFTTAVHEFQD------------------------------------
---------------------------------------------GLLDNCQLE-VPLHLHKKL--------
------FNFQFLTPTAEPKLIGA--AAI-GTLLGPK--------LVVDVALEMPE-----------------
---------------------------KCFQKEDYRNLIFDQKRALYLATVASKLKELPAC----AADHFAY
NYHANNPLK----------PVLELTPTGK-------------------------IG-KHLSLRLYITAPKAI
-FKL----------SRFVPW---------NNNVRPSFFGDKWD-ESETL-----------------------
----------------------------------PS-----------TQHYNANVLFDL-T---LA-ENQKL
L--LSTFSGHRNFQEGL----LLLKVWLRQRQLD------------------VGFSGF--SAHIL--A----
------------AYIVYL----------------------KQNRLLHQSS----------------------
------SSY-----------------------------QVARTVW-NQLANS-----DW----TQGI-----
----------TLCP--Q--QPHQLSTLAGYYD----------------------------------------
---------------VCFMDVTGYYNICANLPLSVYKAVCAEAKLAVEL---LND-V--RVNSFSQIFMQA-
-SPLYTRMDNIL--------KITNPAT--------------VDQLLELHVQPQVKYDY-ANYAHPQLLKLLT
DLLQKGL-----GKRVHAILP-------------------LETASKSWTVDTKAPIIGR-------------
SLTLGLIL-DPEHAFEVLDKGPAT---NEDAEGAA--EFRKFWGE-KSNLRRFQDGSITEAVVWAAVTDAPS
KKR-L----------------IVRQIVLHLLEQHLQ-LE-----QSDVH------------YIAGELDIIYS
LTSSFKVAK-L--QTKLK--LEQE-----------------------------TDAEAVTPLVIHCYDALAR
QLHT-----------LGD---LPLDIVSISGISPVFRYCEPQPLLPQARLVAD-RMHAGH------------
------------VLRVIIQLGPSGKWPNELGALRSLKTAFLIQIGKQLKEQQH--LH--------TQLCKEG
L---------------LVLKQGYCFLLELAHTKEVALLKQQQTERGV----------------------TAY
VDNAASREIERRHYILPRVSGALHALHQSHSTFGPTVLIAKRWLATQ-MIDDGL-------WPSIATELLVA
HLF-------------------------QQ------------RQMPHTTVAP---QTGFIRFLQLLAHSDWA
SELFLLNFN-----------------------------NSWTEQQITDLEHSYRSER--D------------
---SYP----------ALCLATAYDQQH----------------AGRLW-----------TT---DDCPSKP
VLGRVTLLARHALQLIESSLLSPSLGFVRPAQ------------------LFIA----SGEGYDLVIELKPD
LLPNT--------------------------------LCYDL---------------GSPFLPFSQRNF---
-------------------------RLPLAGIDQLAKIVQQLRSAYS----EYAAFFYNP---------HGG
KELAIVWRPAS-EFAPKPFKVNELQACTPC--------------------------SVGK--VQVVRDTLVE
DFKL-LLKDFYLRICTPEQLKREQRSHNKPKRYFD--DQS-EPDVDKPQKKKKKKGTVTKP-TD--------
-----------------------LKKRLKKSKSLSALC----
>D_virilis_195388944 gi|195388944|ref|XP_002053138.1| GJ23506 [Drosophila virilis]
------------------------------------------------------------------------
------------------------------------------------------------------------
---------------MGRIKEKESKAPSL---SESHT----------------DYEYAATAATSSDDGFDEP
NRVPVHKRKV---QLTNGE------AKKKKFKHAD--SNVKPPTLEEIKEIRDTR-----------------
-NLFHSNL-----------------------------FKLQVKEMLEEIQL-------------------KP
KY--------------SNYIETWIETFTITVQELKD------------------------------------
---------------------------------------------GLLDTCELE-VPLHLHKKS--------
------FNFQFLTPTSEPKLIGA--AAT-GTLLGPK--------IVVDVALEMPA-----------------
---------------------------ACFQHDDYRNLIYDQKRALYLATVASKIKQSPAF----KADQFAY
NYHANNPLK----------PVLELTPASK-------------------------LG-KYLLLRVYITAQSEI
-FKL----------SRFLPW---------TNNIRPSVFGDKWN-EAETL-----------------------
----------------------------------PA-----------TQHYNANVLFDL-T---LA-ENQKL
L--LSTFTGRRNFQEGL----LLLKVWLRQRQLD------------------VGFSGF--SAHIL--A----
------------AYIAYL----------------------KQQRLLHQSS----------------------
------SSY-----------------------------QIARTVW-NQLANS-----DW----TQGI-----
----------TLSQ--H--QPHQLITLAGYYD----------------------------------------
---------------VCFMDVTGYYNLCANLPLAVYKAVCAEAKLAVEL---LND-V--KVNSFSHIFMQT-
-SPLYTRMDNIL--------KITNPAS--------------VDQLLQLHVQPHVKYDY-ANYAHPQLLKLLT
DLLQKGL-----GQRVHAILP-------------------LEVPCSPWTVDTKAPVIGR-------------
SLTLGLIL-DPEHAHEVLDKGPAT---NEDANGAA--EFRKFWGN-KSNLRRFQDGSITEAVVWATATDAPS
QKR-L----------------IVRQIVLYLLEHQLQ-LE-----PSEVQ------------YIAGNLDVVYS
LTPSFKVAK-L--QTKLK--IQQE-----------------------------TDAEALTPNVIHCYDALAR
QLHS-----------LGD---LPLDIVSISGISPVFRYCEPQPLLPQARLVSD-RIHAGQ------------
------------VLRVIIQLGPSGKWPSDLGALRSLKTAFLIQIGQQLKEQHH--LH--------WHLCKDG
L---------------LVLKQGYCFLLELAHSKELALLKQQQTERGV----------------------TTY
VDNPASRELERRHYILPRVSGALHALHQMHGAFGPTVLIAKRWLAAQ-LLDDGL-------WPSIATELLVA
HLF-------------------------QQ------------RQTPHTTVSP---QTGFIRFLQLLAHSDWS
GELFLLNFN-----------------------------NSWTEQQITDLEHSYRSER--D------------
---SYP----------SLCLATAYDQQH----------------AGRLW-----------TS---NNSPSKP
VLGRVTLLARHALQLIESSLLSPKLAFVRPAQ------------------LFMA----SGDGYDLVIQLKPD
LLSNT--------------------------------LCYDL---------------GSPFLPFSQRNF---
-------------------------RLPLAGCDQLAKVVQQLRDAYS----EYAAFFYNP---------HGG
KELAIVWRPAS-EFAPKPFKVNELQACTPC--------------------------VGGK--VQVDRDTLVE
DFKL-LLKDFYLRVCTPQELKREQREHNKPKRYFN--GQG-ESEPDKPQKKKKKASTI--P-TN--------
-----------------------AKKRLMKSKSMNALC----
>D_willistoni_195451077 gi|195451077|ref|XP_002072757.1| GK13513 [Drosophila willistoni]
------------------------------------------------------------------------
------------------------------------------------------------------------
-------------------------------MNKTKRKQQSNKVALKRDYKSDSDSDGDADALSTNDGFVEP
EQKPIISKPP---------------QKKKKYKD-NETNKVKPPTIEEMKELRDTR-----------------
-NLFHSNL-----------------------------FKLQVKEMLEELHL-------------------KS
KY--------------TDYIDKWLENFTTFTEQLED------------------------------------
---------------------------------------------GLMDRCQLE-VPLHLHKKT--------
------INFIFSKPEQPPQLIGA--ASQ-GTLLQPN--------FIVDIALEMPK-----------------
---------------------------KCFEKDDYLNLIYDQKRALYLAYVTDKMKSSSIY----REDQFAY
NYYANNPLK----------PVLELTPFAK-------------------------IG-KHLKFRLFITAPVET
-FRL----------GRFVPS---------NNNIRPILFNDEWNLEEQPL-----------------------
----------------------------------PS-----------TQHYNANVLFDL-T---LS-ANQSL
L--NKSFQGRRNFQDGL----LLLKVWLRQRQLD------------------VGFSGF--SSYIL--A----
------------MYIVHL----------------------NQQRVLHQSS----------------------
------SSY-----------------------------QVARTVW-NQLANS-----DW----TKGI-----
----------SLAQ--QATQ-EQLSFVVGFYD----------------------------------------
---------------VCFMDITGHYNLCSNVPLAVYKRVREEAKLAVDL---LND-M--KINSFSYIFMQK-
-CPLYTRVDNIL--------KITKATS--------------VQQLLLLQNHTEMKYDY-ANYGYPQMLKTLT
DLLEKGL-----AQRIHGIIP-------------------LETAVSPWSVDSKAPIIGQ-------------
SIQLGLIL-NPEHAYEVLDRGPAS---QDDDEGAA--EFRSFWGD-KSNLRRFQDGSICEAVVWAAVKDSPA
KKR-L----------------IVKDICLHLLEHHFK-LD-----KDDVQ------------FIANELDIVYK
LSPWFKVNK-LMDKTKMKEELDQN-----------------------------TDSEALTPNVIRCYDELSR
QLHG-----------LND---LPLEIVSISGVSPIFRYCESQPVLPQTRLLANRRIHTNH------------
------------VLRVVIQLGQSGKWPNELAALRALKTAFLIEIGEKLKEQCH--LN--------WSLTSEG
L---------------LIIKRGYCFLIELAHSKESALLKQQINERGI----------------------TTY
VDNPQSRDLERRHYILPKVSGALHSLHQSHSAYGPTVLIAKQWLASQ-LIDDGL-------WSPMATELLVA
YLY-------------------------QQ------------RHAPFITAAP---QTGFIRLLQLMSLSDWQ
GELFLLNFN-----------------------------NSWEDQQIADLEHSFRSDR--E------------
---SYP----------PLALATSYDQQH----------------AGRLW-----------TT---DETPNRL
VLNHVSKLARHALELIETNLMSKSLQFLRPAQ------------------LFRA----SNEGYDLVIQLKPE
LLANS--------------------------------LNYDM---------------GSPFVDFGQPNF---
-------------------------NLPLAGQDRLAHIVAHLRSAYS----DYAAFFYKP---------HGG
KELAIMWKPPN-VFAPKAFKVNELQASTPC--------------------------VGNRNQVQVSRDTLLE
DFKL-LLKDFYARICTTEDLKREQKQHSKPKRYFQINPKQFENESMKPKKQIHKPTKAKTKTIN--------
------------------TKKLKGKKILLKSKPIKALV----
>P_graminis_331217235 gi|331217235|ref|XP_003321296.1| hypothetical protein PGTG_02338 [Puccinia graminis f. sp. tritici CRL 75-36-700-3]
------------------------------------------------------------------------
------------------------------------------------------------------------
------------------------------------------------------------------------
--------------------------------------MSIAASKPAQNGLKFSY-----------------
-GLKESSQPTVGDENSEPVDGMDDALLGYHMPTSGFKFRQQVSSLTQATSL-------------------AY
SK--------------FQDFEAFFPLLKEHLLGIPSSE-LVPLETSR-------------------------
---------------------------------------------KSLQKCGVR-IPL---SDP--------
-IDPVQWKFVFIPPK-EVDIVGS--WSLKNAISSKSRKKQH---ATIDLLVQMPL-----------------
---------------------------GVFQEKDYMSNRYFHKRAHYLAHISKSLLHSSFS----DKFEFSY
SYLEGDCFK----------PIINIR-----------------------PQKDSDST-SKWTARLILSYPQSV
-FPL----------AKLAPS---------KANLKSTS-----------------------------------
----------------------------------HP-----------SPDYNQSILMDSSE---LNLQHHSF
F--TQLSTKSPAFNQTC----QLMKVWAEHKVFYRQSKS---------NPDDHRLVGF--SRFGWFVN----
------------FLVAHVLLGNRE---------------VGQKAKIGGTILQT-------------------
------DPA-----------------------------ALWKHVI-DWLSKW----------NSESI-----
---------VCMKV--MEDSHPFPHEEFNSFG----------------------------------------
---------------TALIDPSGMINLTTGIPVGTLKLLCTAAQRTASL---LKS----GNDVFGAVFSRP-
SYSFASSFDYHF--------VVRISSEDIERLCHEEERKTLLNA-----------------------LQILS
RSLQLAL-----GNRVTGFALLRQLPEISLKFYQNRSKS-LPPAPSEFTV----------------------
-LQVGLVL-DSAHAFNLVTYGPSP-----DSSPVELEKFCKFWGD-RSDLRRFQDGSIKQCVNWEVHN--PL
ERM-Q----------------IIKQIIRWLLIRKLD-FK---DDQSVVW------------DLIGHFDD---
----------F---------IQEN-------------------PTQITKIYEKDPIEIGFTNVMKVFNEFTK
ELKA-----------LKENGLIPLSITSAQPESEYLRYSSVFVPGPRRLKNYPHQPTTTK------------
---------YLPSLLCQLKFESSGKWPESLEAIQKIKAAMLVKIAEALEQSGQV-VE--------STIVFDH
K----ALPIAQNVALDVLHSSGYAFKLVICYEREEMLLDEALAIDTN--------------DRRETPECKTS
WLVEALGSYRKTFIYSRKHHDAITALQSRFPSFTYTVRLIKRWFSTHMLLSTH--------VSVELVELLAS
VVY-------------------------LL-------------PEDEQ--PPTTGSSGFVRFLRFLTRWDWK
NEPLLIPLQ-------------------SSIGLPSNALTHFPVESLKAALQSFRSTR--K------------
---KDPGFHRY-----TYFVATEDD--L----------------EGSRWLLSTSGGPQEGKTAKTILRPTRL
ISDRLQTLASASLEVLEPSLELGSVGFQPKT-------------------LFKS----PLKHFDFHLILDLS
CSTRLHQSVDRVCPDSVPSVSTLE------------------------------------------------
-------------------------TRPQIDDDPVFEFFKELQLIYG----DSIEFFYDQ---------FGG
PLIGGVVDRRI---------ITRVSKATPK---------------------PRENNGHNRNKAVFDLDACLL
QICNGVGQGLVAKVLKKDVDY---------------------------------------------------
------------------------------------------
>A_florea_380026517 gi|380026517|ref|XP_003696997.1| PREDICTED: LOW QUALITY PROTEIN: nucleolar protein 6-like [Apis florea]
------------------------------------------------------------------------
------------------------------------------------------------------------
------------------MFENNDHSNNEIDRN-NYR-------NEENEEEEK---------------MKK-
-------NFHLISNKKRTKIIDDSIDISLKKKRKLDKNLYKPPTVEELNQLKETE-----------------
-NLFHSNL-----------------------------FRLQIEEMLNEIKV-------------------KE
KY--------------KRLFDIWFKHFKKNIESIEET--KEYKISDQELKNKLN------------------
----------------------------------------------------IH-IPMPKVPE---------
---ETKGIFKFLKPS-DIAIIGS--YMF-DAVISPN--------ITVDIMIEMPA-----------------
---------------------------KMFQKQDYQNYRYMKKKAIYLAFIAFNITD--D-----IAKSKTF
MN---DSLR----------PFLKIVPSGK-------------------------LG-TKMNVFIYISAQEGS
-FKL----------SRFLPE---------KNNVRS-------------------------------------
----EWFFN---EEK---SNL-------------LP-----------TPYYNSIILHDL-T-MKIHSENMKI
I--KE----YPNLRDGI----ILLKIWLTQRGLS------------------KGCTAF--NGYVI--T----
------------MFILYLLS----------------------IKKLNTFM----------------------
------SSY-----------------------------QIIRNAW-NYLVQV-----DW---CESGVT----
---------MNQNE--DSKN--RIFSYHKYYD----------------------------------------
---------------CVLLDSTGYYNITTHIFKSTYKWIQKEAQLCLNH---LDS-V--HANSFQSLFMRK-
-IPFYMAFDHFI----------------------WFEDPQVLKNIVNANSSNKDKLNY-GPNYRTQIIKILY
NIFEKGL-----INRVHQICI-------------------LPKETSEWEFTEDNC-------------DNIG
KIFLGLEL-NPEHCFNIVTKGPEA-----NLPEAI--EFRKFWNK-KSELRRFQDGTIREAVIWSK-GKTLS
GKR-I----------------ICKKIITFLLTKKLG-FP-----KNKFT------------YIADQIEE---
----------L---------IKLQ--------------------KVKITHFVYGTGEEAALKAINVFNHFEK
DLMS-----------LTD---IPLSIHGVQGSSAVFRYTDVFPPLATVYRPTEQF-KKIK-----NCLILSK
N--VTIAPRYVSPLEVSLQLSTSGKWPDELEAFRKTKAAFHIQIAECLRKQFK--LK--------TNANFSH
I---------------DVYKDGFVFRLRISHQKEISCLKQHVTENGV----------------------IEY
KDNEESIELENKLFELPKLTSALHGLHTQQPSFGATCCLTKRWLSAQLLDNSH--------IPDIVVDLLVA
SIY-------------------------LI-------------PIPYR--SSQTPQVQFLRVLEMFARGHWN
TDPIIVNFN-----------------------------DEMSREDIIAVETLFASFR--N------------
---SLP----------PLFISTPYD--Q----------------QKSLW-----------TK----KAPSIL
ILNRITMLAKQSIKLYEVQVFTK--------------------VLLDFKPLFRP----PLTEYDCLIYLKPH
MIPRRLQAVDI-NDAHPIIEWHPYKRHSAQ------------------------------------------
-------------------------KIPVVGFDPVQYFLKDLRNGYD----EFALFFHDT---------YGG
DIIGVLLKPSV--LEIKDFKTSNINGRKC---------------------------NNNNQLV-LNISAMIQ
DFYT-LGKDLVEAIDIQSKKFSLT------------------------------------------------
------------------------------------------
>A_mellifera_328789764 gi|328789764|ref|XP_624080.3| PREDICTED: nucleolar protein 6-like [Apis mellifera]
------------------------------------------------------------------------
------------------------------------------------------------------------
------------------------------------------------------------------------
------------------------------------------------------------------------
--------------------------------------------MLNEIKV-------------------KE
KY--------------KRLFDIWFKNFKKNIESIKET--EEYKIS--ELKNKLN------------------
----------------------------------------------------MH-IPMPKVPE---------
---ETKGIFKFLKPS-DIAIIGS--YMF-DAAISPN--------ITVDIMIEMPA-----------------
---------------------------KMFQKQDYQNYRYMKKKAIYLAFIAFNITD--D-----IAKSKTF
MN---DNLR----------PFLKIIPNGK-------------------------LG-TKMNVFIHISAQEGS
-FKL----------SRLLPE---------KNNVRS-------------------------------------
----EWFFN---EEK-ITEDL-------------LP-----------TPHYNSIILHDL-T-MKIHAENMKI
I--KE----YPNLRDGI----ILLKIWLIQRGLS------------------KGCTAF--NGYVI--T----
------------MFILYLLS----------------------IKKLNTFM----------------------
------SSY-----------------------------QIIRNVW-NYLVQV-----DW---CESGIT----
---------MNQNE--DSKN--RIFSYHKYYD----------------------------------------
---------------CVFLDSTGYYNITTHIFKSTYKWIQKEAQLSLNH---LDS-A--HANSFQSLFMRK-
-VPFYMAFDHFI----------------------WFEDPQILKNIVNINSSNKDKLNY-GPNYRTQIIKILY
NIFEKGL-----TNRVHQICV-------------------LPKEISEWEFTEDNY-------------DNIG
KIFFGLEL-NPEHCFNIVTKGPEA-----NLPEAI--EFQKFWNK-KSELRRFQDGTIREAVIWSK-GKTLS
GKR-I----------------ICKKIINFLLTKKLG-FP-----KNKFT------------YIADQVEE---
----------L---------IKLQ--------------------KVKITHFVYGTGEEAALKAINVFNRFEK
DLMS-----------LTD---IPLSIHGVQGSSAVFRYTDVFPPLATVYRPTKQF-KKIK-----NCLILSK
N--VTIAPRYVSPLEVNLQLSTSGKWPDELEAFRKTKAAFHIQIAECLRKQFM--LK--------TNANFSH
I---------------DVYKDGFVFRLRISHQKEISCLKQQVTENGV----------------------IQY
KDNEESIELENTLFELPKLTSALHGLHTQQPSFGATCCLTKRWLSAQLLDDSH--------IPDIVVELLVA
SIY-------------------------LI-------------PTPYR--SSQTPQVKFLRVLEMFARGHWN
TDPIIVNFN-----------------------------NEMSKEDIIAVETLFGSSR--N------------
---SLP----------PLFISTPYD--Q----------------QRSLW-----------TK----KAPSIL
VLNRITMLAKQCIKLYEIQFFTK--------------------VLLDFKPLFRP----PLTEYDCLIYLKSH
MIPRRLQAVDI-NDAHPIIEWHPYKRHSAQ------------------------------------------
-------------------------KIPVVGFDPVQYFLKDLRNGYD----EFALFFHDT---------YGG
NVIGVLLKPSA--LEIKDFKISNINGRKC---------------------------NNNNQLV-LNISAMIQ
DFYT-LGKDLVEAIDMQSKKFSLT------------------------------------------------
------------------------------------------
>B_impatiens_350427478 gi|350427478|ref|XP_003494770.1| PREDICTED: nucleolar protein 6-like [Bombus impatiens]
------------------------------------------------------------------------
-----------------------------------------------------------------------M
KMPYKANINDFLNHSGNLAFENDHHSNDEIDEDKDYE-------NEESEENEE---------------VEEI
KDINKGGNLLLVSGRKRTKVTNDSADILLKKKRKLDNDLYKPPTAEELNQLRETE-----------------
-NLFHSNL-----------------------------FRLQIDEMLNAVRL-------------------KD
KY--------------KNLFDIWFKKFKGTIESIKET--EEYELSDEELGKKLN------------------
----------------------------------------------------MH-ISKLNVPK---------
---VAKGIFKFLKPT-DISIIGS--YAL-EAAVGSN--------ISVDIMIEMPA-----------------
---------------------------KMFQKQDYLNYRYIKKKMIYLAYIASNIAD--D-----IAESKRF
MN---DTLK----------PVLKIVPSGK-------------------------LG-TKINVLIHISAQEGS
-FRL----------SRFLPE---------KNNVRP-------------------------------------
----QWFFG---ETKNIAENF-------------VP-----------TPHYNSIILHDL-I-IKIHAENMKV
I--RE----YPNIRDGI----ILLKIWLTQRELL------------------KGYAAF--NGHII--T----
------------MLILYLLS----------------------IKKLNTFM----------------------
------SSY-----------------------------QIVRNVW-NYLIHI-----DW---CESGVS----
---------MNQNE--ESKD--RILKYHEYYD----------------------------------------
---------------CVFLDSTGYYNITTDLSKATYRWVQKEAELSLNH---LDN-A--HANSFQSLFMRK-
-VPFYMAFDHFI----------------------WFKDANMLRNLVNVNSSDKDKLDY-GPNYRAQAIKILC
NTLKEGL-----ANRVHQICV-------------------LPNESSEWECTENNR-------------DNIG
KIFIGLEL-NPEYCFNIVDKGPEA-----NLPEAI--EFRNFWGE-KSELRRFQDGTTREAVVWSK-GKTLS
GKR-L----------------ICKKIVTFLLRKKLG-IL-----KKKFI------------YIASEMEE---
----------L---------LQLQ--------------------KVKITHFAYGTGEEAALRAINVFNQLEK
DLMS-----------LTD---IPLSIHGVQGSSAVFRYTDVFPPLATVYQPDNQLIKKSK-----KGLTLSR
N--ITAAPKYVCPLDVSLQLSTSGKWPDELEALRNTKAAFHIQIAECLRKQYK--LT--------TEANFSH
I---------------NVYKDGFVFRLRVAHSKEVSCLKQQITENGV----------------------IQY
KDNEKSIELENKLFELPKLTSALHGLHNQQPSFGLACCLAKRWLSAQLLDNSH--------MPDIVVELLVA
SMY-------------------------LI-------------PAPYR--PPQMPQIAFLRLLESFARGHWN
TDPVIVNFN-----------------------------NEMSKDEIIAVETLFGSSR--D------------
---SLP----------PLFISTPYD--H----------------QRSLW-----------TK----KAPSTL
ILNRITMLARQCIKLYEQQYFTK--------------------VLLDFKPLFRP----PLTEYDCLIYLKPC
MVPRRLQAIDV-DDACPIVEWHPYKHHSAQ------------------------------------------
-------------------------KVPIVGFDPVQHFLEDLRNGYD----EFALFFHDT---------YGG
TVIGVLLRPSA--LEIKDLKVSNISGRKC---------------------------NNNNELA-LNISAIIQ
DFYV-LGKGLVEAIDVRSKKFSLT------------------------------------------------
------------------------------------------
>B_terrestris_340710457 gi|340710457|ref|XP_003393805.1| PREDICTED: LOW QUALITY PROTEIN: nucleolar protein 6-like [Bombus terrestris]
------------------------------------------------------------------------
-----------------------------------------------------------------------M
KIPYKANINDSLNHSGNLAFENDHHSNDEIDEDKDYE-------NEESEEDEE---------------MEKI
KDINKGGNLLLVSDKKRRKVTNDSTDILLKKKRKLDNDLYKPPTAEELNQLRETE-----------------
-NLFHSNL-----------------------------FRLQIDEMLNAVRF-------------------KD
KY--------------KNLFDIWFKKFKGTIESIEET--EEYELSDEELGKKLN------------------
----------------------------------------------------MH-IPMLNVPK---------
---VAKGIFKFLKPT-DISIIGS--YVF-EAAVGSN--------ITVDILIEMPA-----------------
---------------------------KMFQKQDYLNYRYIKKKMIYLAYIASNITD--D-----IAESKRF
MN---DTLK----------PVLKIVPSGK-------------------------LG-TKINVLIHISAQEGS
-FRL----------SRFLPE---------KNNVRP-------------------------------------
----QWFFG---ETKNITENF-------------VP-----------TPHYNSIILRDL-V-MKIHAENMKI
I--RE----YPNIRDGI----ILLKIWLTQRELL------------------KGYAAF--NGHII--T----
------------MLILYLLS----------------------IKKLNTFM----------------------
------SSY-----------------------------QIVRNVW-NYLIHI-----DW---CESGVS----
---------TNQNE--ESKD--RILKYHEYYD----------------------------------------
---------------CVFLDSTGYYNITTDLSKATYRWVQKEAELSLNH---LDN-A--HANSFQSLFMRK-
-VPFYMAFDHFV----------------------WFKGAKMLRNLVNINSSDKDKLDY-GPNYRAQAIKILC
NTLKGGL-----ANRVHQICV-------------------LPNKSSEWKCTGNNC-------------DDIG
KIFIGLEL-NPEYCFNIVDKGPEA-----NLPEAI--EFRNFWGE-KSELRRFQDGTTREAVVWSK-GKTLS
GKR-L----------------ICKKIVIFLLRXKLG-IP-----KNKFV------------YIAGEMEE---
----------L---------LQLQ--------------------KVKITHFTYGTGEEAALRVINVFNQLEK
DLMS-----------LTD---IPLSIHGVQGSSAVFRYTDVFPPLATIYRPDNQLIKKSK-----KGLTLSR
N--ITEAPKYVCPLDVSLQLSTSGKWPDELEALRNTKAAFHIQIAECLRKQYK--LT--------AEPNFSH
I---------------DVYKDGFVFRLRVAHSKEVSCLKQQITEDGV----------------------IQY
KDNEKSIELENKLFELPKLTSALHGLHNQQPSFGLACCLAKRWLSAQLLDNSH--------MPDIVVELLIA
SMY-------------------------LI-------------PAPYR--PPQMPQIAFLRLLESFARGHWN
TDPVIVNFN-----------------------------NEMSKDEIIAVETLFGSSR--D------------
---SLP----------PLFISTPYD--Q----------------QRSLW-----------TK----KAPSTL
ILNRITMLARQCIKLYEHQFFTK--------------------VLLDFKPLFRP----PLTEYDCLIYLKPC
MVPRRLQAIDV-NDSCPIVEWHPYKHHSAQ------------------------------------------
-------------------------KIPIVGFDPVQHFLEDLRNGYD----EFALFFHDT---------YGG
TVIGVLLRPSA--LEIKDLKVSNISGRKC---------------------------NNNNELA-LNISAIIQ
DFYV-LGKGLVEAIDVRSKKFSLT------------------------------------------------
------------------------------------------
>M_rotundata_383852151 gi|383852151|ref|XP_003701592.1| PREDICTED: nucleolar protein 6-like [Megachile rotundata]
------------------------------------------------------------------------
------------------------------------------------------------------------
--MYKANIDDFLSHSDDSASESAHSTNDEIHQNTDQE-------EEEDEEDQEDQYDQYDQEDEERAQMEEM
DVQ----NYHMTLDKKKRKVTDDDTNTILKKKQKFNKDLYKPPTAEELNQLRETE-----------------
-NLFHSNL-----------------------------FRLQIEEVLNEIKV-------------------KD
KY--------------KHLFNVWLEDFEKNIKLIKES--KEYQVY-PKLKKKLD------------------
----------------------------------------------------VR-IPMPNVPE---------
---DTKATFKFLQPS-NIAVIGS--YAI-DTTINSN--------VTVDLTIEMPS-----------------
---------------------------KMFHKQDYQNYRYLKKKAIYLAYITSHIRD--N-----IAEHKKF
VG---DNLR----------PLLKIVPTGK-------------------------LG-TKVNVLIHISVQEES
-FKL----------NRFLPE---------KNSIRP-------------------------------------
----GWFFN---TES-GTEDL-------------PP-----------TPYYNSIVLHDL-T-VKINSENMKI
I--KE----YPNLRDGI----ILLKIWLAQRGLG------------------KGFEGF--NGYIV--T----
------------MLVLYLLS----------------------IKKLNTFM----------------------
------SSY-----------------------------QVIRNVW-NYLAQV-----NL---YETGIT----
---------MNQDE--DCKT--RILNYHQYYE----------------------------------------
---------------CVFLDSTGYYNITAHTPTTTYKWIQREAALCLNH---LDS-A--HADSFQALFMRK-
-VPFHRAFDHLI----------------------WFKDTQVLKNIVDINSSQNDKLNY-GSNYRAQAIKIVY
NMLKEGL-----KNRVYRICV-------------------LPNEISEWDCTEKND-------------NDIG
QIFMGLEL-NPEFCYNIVEKGPEA-----NLPEAN--EFRKFWGK-KSELRRFQDGSIREAVVWSK-GKTLS
GKR-L----------------ICKKIVTYLLTKKLN-FL-----KDQFI------------YIADEMEE---
----------L---------LRLP--------------------KVKITHFAYGTGEEATLRVINVFNDLEK
ELMS-----------LKD---IPLAIHGVQGCSAVFRYTDTFPPLATVYRPDHQCIQKNE-----NCLIL-K
Y--IYKAPKYVCPLEVNLQLSTSGKWPDDIEAFRKTKAAFHIQIAECLRNQYN--LV--------SSANLSH
V---------------DVYKEGFVFRLRVAHQKEIGCLKQQITEDGV----------------------TKY
KDNEESIELENNLFELPKLTSALHGLHVQQPSFGGTCCLAKRWLSAQLLDHSH--------IPDVVVDLLVA
SMY-------------------------LT-------------PAPYV--PTQMPQVAFLRLLEIFARGHWN
TDPVIINFN-----------------------------NEMTREEILAVETFFGSSR--N------------
---SLP----------PLFISTPYD--Q----------------QRSLW-----------TR----KAPTTL
ILNRITALARQSLKLFEDQIFSK--------------------VILDCKPLFRP----PLTEYDCLINLRPT
MVPRRMQAVDL-DDEYPLLDWHPYRKHSQQ------------------------------------------
-------------------------KIPVVDFDPVQYFLRDLRNGYD----EFALFFYDT---------YGG
TTIGVLLKPSA--LEIKEFKVSNINGRKC---------------------------NDDDQLI-LNVSAMIQ
DFYI-LGKDLIQTIDIRSDKFSLT------------------------------------------------
------------------------------------------
>N_vitripennis_156548202 gi|156548202|ref|XP_001607031.1| PREDICTED: nucleolar protein 6-like [Nasonia vitripennis]
------------------------------------------------------------------------
------------------------------------------------------------------------
----------MIDHKKQVV---DPESPTEMDSEADED-------LEERLEKQK-------------------
--------PLVKINKKRKNSENDDPSA--KKKGKVEKGLYKQPTVEELNQLRETE-----------------
-NLFHSNL-----------------------------FRLQIEEILSAVKL-------------------KS
KY--------------QKLFQAWYEKFETHVKSIKGT--KELSLEDDTLFNKFN------------------
----------------------------------------------------VK-IPMAKLPN---------
---DCVGTLKYSPPS-SFTVAGS--YAL-ETIVGPE--------ASIDILVEMPE-----------------
---------------------------NLFSKIDSKNYRYMRKKAIYLAYITSKIGK--D-----LAETKSF
IG---NHSN----------PILKIVPTGK-------------------------LG-SKFVVHVHVVVQETS
-LPP----------NKFTPE---------KNNVKP-------------------------------------
----NWFFK---ATDKNTDNN-------------PP-----------TPYYNSAILHDL-TALKANTQNVKL
I--KE----YPNIRDGI----VLLKIWLKQREFC------------------NNYETF--NGHVI--T----
------------MYVLYLLL----------------------TKKLNTFM----------------------
------SSY-----------------------------QIVRNTW-QHLANS-----NW---CKEGIS----
---------LCQDE--KIAA--RITEYHKHYD----------------------------------------
---------------CVFLDFTGYQNIAANIQEDVFKWVSNQAAMSIEC---LNN-T--RVNGFQVLFMRK-
-VPFYKAVDFVI----------------------CLHNVKALENILDVNSDESDKLNY-GPNKYVPIIKLIS
KFLKQGL-----GQRASFVCA-------------------FPRKLREWQTNVEIP-------------NDLE
RIYIGLKL-NPHHAFNIIEKGPGA-----NLPEAE--AFRKFWGH-KSELRRFKDGTICEAVVWAKPNATLA
QKR-D----------------ISQRISKYLLEEKLKLFE-----KAHYF------------FFSNQLEE---
----------F---------LKMK--------------------KVKVWGFRYGP-EEAALQVINTFAGLEK
DLSN-----------LTD---LPLSINGLQGCSPLFRYTDVFPPLATVRKTDGKNVVDTP-----SHLRFVE
NGDVDEVPMYLAPVEVTMQLSTSGKWPDDLQALRMTKAAFHLQIAQSIRKQCK--IR--------AQGSMHY
I---------------DVMKDGLVFRIRIANQREIGLVKQQVDEDGV----------------------TKY
RDNEESLDLEKNLFHLPKITGALYGLHCQQPSFGPACCLAKRWLAAQLIDDSH--------MPDIAVELLVA
SMY-------------------------LN-------------SDPYE--PTSAPQVAFLRFLESFAREHWS
TDPIIVNFN-----------------------------NEITREEIVEIENTFGTSR--E------------
---TLP----------SLFICTPYD--R----------------EASIW-----------TR----KAPTPI
ILKRISALAKEALRLLEVQLFSE--------------------TSVCCDPLFNP----PLSAYDCLIQLKES
LNPRKHEATAIVKDDLPTKDLYPFKEHSKT------------------------------------------
-------------------------RIPIVGFDPVAEYLSELRKHYS----EHALFFHDT---------YGG
NVVGVLLKPQA--MQQKDFKVSNTSCQKF---------------------------NDNQKLI-LNVSAMIE
DFYI-LGKGLVEIINIQSGKLKAL------------------------------------------------
------------------------------------------
>P_humanus_242009580 gi|242009580|ref|XP_002425561.1| Nucleolar protein, putative [Pediculus humanus corporis]
------------------------------------------------------------------------
------------------------------------------------------------------------
-----------MEGNESDTGFSSQGSSDEILEELEQKGLKRSYPEEDDNESEE-------------------
------------------------KDVSNAEKRKLKK-LYKPPTAEELNHLKETQ-----------------
-NLFHSNL-----------------------------FRLQIEEMLKEIQI-------------------KD
KR--------------RLQFEAWFEKFQSAVSKLKDNI-HSYKIIDQEWLKNYK------------------
----------------------------------------------------VK-IPIPQTPY---------
---NVDGNYQFKKPS-AVKVIGS--YAS-NLLIGPK--------FTVDILVEIPQ-----------------
---------------------------TFFYKEDYLNCKYHRKRALYMCEFIHQLQEFPD-----LIESFNF
ISDELDSLK----------PGIEITPVGK-------------------------LN-KHVSIFLHFCPPKDT
-FKL----------NRFSPG---------KNNVRV-------------------------------------
----KWFFN---ETENKT-DL-------------FP-----------TPFYNSTILADL-I-IE---DNMNY
L--KETLLMHNNIKDGI----LLLKIWLKQRELD------------------NSIGSF--NGFLL--C----
------------MLVCYLLQ----------------------IKKINVLM----------------------
------SSY-----------------------------QIFRNVC-HYLMGC-----DW---LKNGII----
---------LCSNN--DDANMPTLTEFHSHHK----------------------------------------
---------------VVFIDITGYHNFCYAVNPCTFERIQQEAQCAIDY---LNN-H--NINSFQVLFINK-
-VPFYRHFDHLV----------------------TFSNGELLENIVDVYSPKSKRLNYCGVNSHL-ISELII
NLLKRGL-----GNRVTNLSV-------------------KPASKIRWKINKKFK-------------STL-
TFTIGFNL-DPNNYFSVIDKALEF--------ETD--SFREFWGD-KSELRRFKDGSITEAVVWN--GQTFS
QKR-L----------------IVKEILIYLLKLKFG-LE-----IGDFQ------------YVANQLES---
--------------------------------------------------YTSKNVEEDTLTVLETFDQLVK
QIRD-----------LNN---LPLEIVSVQGTSPVFRYADAFPPIPQKQRKTYQK-KNHG-----THARINT
D--LKSCPPWISPINIILKMAASSKWPLDLEGIKRIRAAFNIKISESLASQCG--IV--------SEAFPDR
L---------------ELIKNGFVFHLKIVYPNEIALLKRIVDTDGL----------------------VKY
KDNEKSLKLEKESIYLPKHSSTLHGLYQEHNSFGPACCLVKRWISSHLLDHFH--------VSEECVELLVA
SLY-------------------------LK-------------PQPHK--PPCQPQVAFFRYHYLMATTNWN
TECIILNFN-----------------------------DELTHEEMMDIESEFSNNR--D------------
---ALP----------PLFIATPYD--K----------------KKSVF-----------TV----NSPNSL
ILLRLVELSANALKIIDQQIYSQ--------------------SLFSNQVLFSP----CLDSYDVLIRINDD
YNPKKKVSSDVNFD-----DDSEYRKN---------------------------------------------
--------------------------IPINGFDPVSLYLTELRENYS----DFVLFFHDS---------YGG
SIIAAIWKPDT--LEPCEFKVPNISGRKF---------------------------NEKTKMLELNKEALLE
DFWH-VGKDLVKKIEVKTDGVFKTLNLFKN------------------------------------------
------------------------------------------
>A_pisum_328717003 gi|328717003|ref|XP_001950298.2| PREDICTED: nucleolar protein 6-like [Acyrthosiphon pisum]
------------------------------------------------------------------------
------------------------------------------------------------------------
-------------MTLDTVPMMEPTTGDEYGKKRKKK---------QNPEGGK-------------------
--------------------------------------RIKPPTAEELNKLRETE-----------------
-NLFLSNM-----------------------------FRMQIDEMLKEVKP-------------------KQ
ST--------------LDKIQEWFNKFSIAVLQDMDT--TNYK---KELLSNMSTS----------------
---------------------------------------------------EIR-APFHLNPQN--------
---NTDGTFRFTKPC-SVKIVGS--HSL-GTSIMPL--------IKVDVSIVMGK-----------------
---------------------------TFFHKKDYADEKYLRKKAFYLYCLAKELMKIPF-----MIDNDDL
QFSFGSHSYYL--------PALIVKPIGT-------------------------LG-KKCCFCLRVVPERDI
-YSL----------LKFSPS---------TSNINC-------------------------------------
----QWYFNTSVENGNIDSKN-------------NS-----------TPYYNSLILQDL-V-MD---ESESL
L--KEIFDINQNVQDAL----ILLKIWLVQKNLG-------------------GIGNI--TNYIL--S----
------------MYVVYLFK----------------------KHKINKFM----------------------
------SSY-----------------------------QIIRNVW-LNFGQS-----NW---LTDGIT----
---------LVDNEIKKDVKLPLMSDFHSSFQ----------------------------------------
---------------VVFVDSSGYLNLCANVFKSNYIHIKNECNFAVEM---LDN-S--NMNSFPCLFLTK-
-ASFLQQFDHLI----------------------NFNDIKVIKDIVCQHGDKKFKLDLRG-DLALQFQQIIE
PLLLSSL-----GDRITEMCF---------------------NVFQDPVVVGKTQ-------------EPFS
NFLIGLKL-NTQKAYSVVERGPIA-----NLPEAK--EFRSFWGE-KSQLRRFKDGDVCEAVVWSDNKVAIS
KKR-C----------------IIRDIVHYVFFHKLS-IS-----SEKFI------------YIADQAES---
----------V---------LENP--------------------FLVPIGFDYGTGEAASLCCIDNFNDVGK
LIRQ-----------LEG---LPLTVSSVQGISPVLRYADVIPPLSRTHVDNKKQRKTKG-----NCTMAPT
DEEMKIAPGLVEPIEGVLQFASSGKWPNELNAVRRMITAFYINLAARLKKDCN--LT--------SQPFVDH
I---------------DIMKNGFVFRFRIYYPGELSLIKKELMPDGM----------------------IRY
RDTEESLNLERSMVQLPTLTSSLHGLSAQYPSYGPTCCLAKRWLRSQLIDNFH--------FPEMCIELLVA
SYF-------------------------LQ-------------PEPFK--VTCQPTIGLLHFLRKLATTDWF
REFIVINFN-----------------------------NDIPKDHISSLECSIASQQKMS------------
---SRP----------AMLLVTPYD--L----------------DGTAW-----------TK----ESPSFT
ILARLMHLSRKALDIAEESLLKNG-------------------TVENLKQIFRP----SLEKYDILIRLRNI
MNPLRHMAVDA--KMAKIYSLEPPADN--E------------------------------------------
-------------------------KIPVVGLNPVQELLNVLRDSYS----EYALFFHDT---------YGG
NVIGVVFKPNV--FKKIDFKVTNVNGQKLL------------------------KSSNSIKQVEFNLDAFIE
DIDI-QGGFIVKEIEKCNKSIFCN------------------------------------------------
------------------------------------------
>T_castaneum_91085895 gi|91085895|ref|XP_968071.1| PREDICTED: similar to AGAP003992-PA [Tribolium castaneum]
------------------------------------------------------------------------
------------------------------------------------------------------------
--------------------------------------------------MNLLEEEEEFSQNSSEDNFTDE
ELAQQPPKKRKTKSDTDGKLKKIKYEDITSKPEKPKNELYKPPTVEELNELKETQ-----------------
-NLYNNNL-----------------------------FRLQIEELIKEVKI-------------------KN
KH--------------RNAFKDWYQSFESFLNELPEYN-VQLSEIKLKKKKKL-------------------
----------------------------------------------SEIDNFISGIAN------------EA
LKSDQDFTLKFTKPE-KSEIFGL--DAI-NALPGPK--------LRVNINLTMPR-----------------
---------------------------ECFNVKDYLNNRYLVKRYYFLAYIFYHLKEKK------LSGDIDW
TWQHTKLL-----------PVLRIK-----------------------------LH-EKITIKIFATPTDNY
-FKL----------SRFLPD---------INNVKVDVFNVGAITE---------------------------
----------------------------------AP-----------TIYYNASLAHDA-T---LT-LNNSF
I--RETLTELTNAQEAV----KLIYVWLVQRGLN------------------EGLGAF--TDELI--L----
------------YFIVYLFT----------------------KKKINKYM----------------------
------SSY-----------------------------QIVRNFW-NFISDS-----DL---SKTPLSLS--
----------------DDTKPEVLDSFKENYD----------------------------------------
---------------VVLLDRSGCYNVASFLNLQVYKKIKSECEIAFKL---LDG----GINSFHSLFITK-
-LTLELQYDLIL--------NVKVAKIGEKMTDDERTKF--------------------LGHPELFVIKYIQ
GVLEKGL-----NKRATLIVP------------------------------------------IVTTQSQVD
KITFGINL-DQSNAFHILEKGPAL----NDPQER---EFKEFWGD-LATDRRFKDGSVCVAVYFETQT--IK
QRR-E----------------IIKTIVDWVICKKLG-LE--------YS------------LHYDEFEE---
----------L------------------------------LVNKKVTAPYPTATNEDGCVRAIAASDELGK
KLRS-----------LE----MPLAITGVQGITDVFSFTDVFPPISTNYRSGSLVTPPLE------NNIVLN
EKKRGIVPRYVKPIECVLQLEHSSKWPKNLTAIRHMKTAFYLEIAKQLDKKHK--IV--------ASVKPEF
L---------------DVLYEGYVFRYRLYLPREVGLLKRESTNNGV----------------------TTY
KDTPMSRDIELQLGILPRVTGALKGIQSQFPSFGPSTALIKRWLRSQLIDDYH--------FPDHVINLLNA
SLF-------------------------LK-------------------GASVTPQVGFLRFLKFVSELQCD
IQAVVVNFN-----------------------------NEIASETLAEIDSKLLQNR--E------------
---ALP----------DLFIAMPYD--G----------------CESVF-----------TK----RGPSKL
VLRRVKQLASESLNCFGQIIKGE--------------------SFGSIKSLFIP----NLEGYDVIIHLRPL
LNPVRHEQVTGDESEGQIVLEEFNRNEST-------------------------------------------
-------------------------KIPVTGFNPVQLYLAELRKHYG----DFANFFHDT---------YGG
NFIGVLWIPKA--LESRDFKVSYASGRKLV-----------------------------NGKLELNVDALIE
DFYI-VGKGLVKSIDKKK------------------------------------------------------
------------------------------------------
>P_infestans_301109307 gi|301109307|ref|XP_002903734.1| nucleolar protein 6, putative [Phytophthora infestans T30-4]
------------------------------------------------------------------------
------------------------------------------------------------------------
------------------------------------------------------------------------
-------------------------MATSTSELRKALSKYALPSDHELRHLRAAD----------------P
TTSYRASF-----------------------------FRLQIDELLAATGR-------------------KP
SA------------KASSGLQNLLFQVKEILHNLQEQQ-VTQDA---LQARGLLVR----------------
---------------------------------------------NHIKRKEIV-LPF--------------
-----------QRPA-RLDIVGS--YIL-QNMAYAGQKSGDYSVLTIDLAVEMPQ-----------------
---------------------------SCFLPKDFGNYRYFDKRNLYLGVLASELQSHTE-----LFSEVKL
QAWHGEYEK----------TVALLH------------------VSSAFLREHGIKG-GKVRVRVLPVATTEL
-FKL----------AKLAPS---------RNNVKH-------------------------------------
----------------------------------EPNMTEAEMKQCRTPVYNNSILEDM-L---LR-QHTRE
L--HAALQEAPQLCEAC----VLAKVWLRQRGFH------------------KASDSV--NGFLM--S----
------------MLLLYLLQ----------------------KKRISAQT----------------------
------PSD-----------------------------QMFKVLM-QFVAVH-----KL---ESEALQ----
---------FPPSEDGVVLTTEGLQTFRKAFE----------------------------------------
---------------LVFLDSSGRLNLFARVSTSAWRELREAAKESVRL---VQH-C--TMDDFRSLFIAK-
-HAFWTRYDQYY-------------------WFPAPCPVDDADEDTYTLEEKREINDIGLERFWRRK---LE
LVLSRAL-----TDRVSLVRP-------------------VTEDDVEWGMQDYSLPTQR-------------
KVAVGLRI-NSDNALRIVDKGPSA----DDTVASK--QFREFWRG-KSELRRFKDGAIIEAVVWEGIG--SE
NRH-R----------------VLDAIVNFIVPAHCPQLT-----LSQIK------------TSNAALYS---
----------A---------LDVQ---------------DAATLKTKTANASFESTMNAVSKLWVVFNAFAK
TLRD-----------LDS---LPLKVSDVLPVHAAFRYTSLFPVQPHPLAYSKGEKMDAA------------
--PMAHVNTVLEPLVLHVKFERSSAWPSDKKALMHAKTGFYVHIGHELQSRLK--LR--------CEVAKEC
V---------------DVFMKGYVFRLVIRSEKELSVVTGAAGAKKL-----------------------AI
VHSPEYVKTKREADYVSKHASTVHALHTKNTAYGPTARLAQRWLADK-ALSNV--------LSIEAVELLVA
DVF-------------------------LS-------------CASTS--APHSVLSSFLRFLKRMASFDWP
NVPFIVDLN-----------------------------ASLDDDKRREILKRFEASS---------------
---TSPSTHP------AMFIAADYEDMD----------------CLSSW-----------TR----FTPDKV
VAQRLVSLARASYDLLVHWLASGA-------------------SSSGWKPAFSS----SKMEFDAMLQLATE
NLPTKRIRVD---------------------------GDKKH---------------PFVASVYKNMDLTA-
-------------------------VPVMVGFDPVHELLQDLQRAFG----HLAFFFVNG---------VET
TEILITWKPQA--FLPAKFRAITASYQMPL-------------------PTSDGDEDSTRCFAVPNVFEILS
DMQS-ISHGMVVGVALQPFETC--------------------------------------------------
------------------------------------------
>P_tricornutum_219114203 gi|219114203|ref|XP_002176274.1| predicted protein [Phaeodactylum tricornutum CCAP 1055/1]
------------------------------------------------------------------------
------------------------------------------------------------------------
------------------------------------------------------------------------
-----------------------MSKALKHQRQHQRQQNGVAADAEFLDTMDQTA---------------TV
LELHRSNL-----------------------------LRLQTDELLKAISL-------------------DV
SP-------SSAHVHWATYAHEYIQKIQGKIESLQ-------------------------------------
-------------------------------------------------------VDW--------------
-KYDKDSPFPILSDRKNISVHSS----L-TTLSGN-----ARVIPTLEVLVKVPN-----------------
---------------------------DAFDFKDYLRERYFDKRNLVVWHVARYLSQRNLRA---VVGKVCY
RFGNSDLRK----------PELLLI-------PPCQVSDNKIDGEGSIQSNKRLRK-PRFRLCLRFGMTNCS
WIPP----------LRFVPN---------RCNLSHT------------------------------------
----------------------------------KS-----------SQAYNHALAEEA-A---HEFEDLS-
---SSSIETYPNLNQAL----ILAKIWCLQRGL-------------------LCHDGL--KPESL--G----
------------LLLLFLYR----------------------TKQVSPRM----------------------
------GVI-----------------------------QTLTALL-KLLTDT-----DW-----------LG
NKQSVKRVSDAEKQSGSISSDQAYRDLLQKQNPRRVLILPKEGDSVNDTVAASELAKLYTQQTTESPLTDMD
PLTLLELYERDYRLGPVFLDPSMTYNYLGRVSPSCMRLIQLEAQKSLEC---LHGTS--HTRPFPYLFMIE-
-ARFWSRFDSYI--------RVPIKNI--------------AFSSALWGDDRRDLGDF------ESISRGLV
RILTLAL-----GDRVKAIRVLSTGNGPMNMLSSALKDS-DEVPTKEIALGKRVKVRTSSP-------TGSD
FIVLALTL-NPDTCWRKVERGPPA----DDLAGTK--AFLDLWGSKKAELRRFKDGAIVHAVVWDATVECME
GSE-SDAPYILFQNDDKVQGGIVERIVRHILQMHFL------KTEDNTF------------PLEFSLRN---
----------L---------LSSV---------------DGVVSKELSSEATLFNPLSAHRNVMKAFDALST
FLRKHSAPALPATGYMHSRLGIPLSIDAVEPLSPSLRYSELFPPIPHPSLGYKSTLGLRN------------
----VSGSIQSKPVQVQVRFGLSSKWPSDLRAIGAAKTAMLIKLLEGIEDMKRQGAQDSLAFYGPTAVTPDY
A---------------DIGFMGYVFRIFVRADPELKLLKSVVQPTRE-------------------------
-AATLLNQLRKRHVIGSMHHSLVHSVFTSHPSSSVAARMATRWLSTH-LMSGM--------IPFEAVELLIV
SVY-------------------------TQ------------KSSPLD--APGSAVTGLLRFFHLLATHNWA
KEPLVVDPH-----------------------------CSLTEEDYSQLLAHFDGVRGIDLQ----------
---DGP----------PMYIVTPYDQVNKDLEDAHEVSITNLPTKSLSW-----------TPAFTSTNPEWV
VLSRLSMLASRTYSFLQKSLVDF--------------------QRNNWSAAFQV-TAASFHAYSAVLRIGPD
FVVDSEASSTGGSLSVRPNKNGAYESSYTRSMQNR--SEGPK---------------LLRRKLYRNLVDSIE
SH-----------------------EEVILEWRPVDALIDRLRSRLG----SWAVFFYND---------LCP
EVIGVLWRPL---FEPRSFSALASEYARPMKHGI--------------------------------------
-----LGHGYSSDC----------------------------------------------------------
------------------------------------------
>S_japonicus_213407102 gi|213407102|ref|XP_002174322.1| nrap [Schizosaccharomyces japonicus yFS275]
------------------------------------------------------------------------
------------------------------------------------------------------------
-------------------------------------------------MGVKDQTGQLSGSKHARNADEEM
QDASFSEDVT---------------EVHSDLRTKRPKSGHKAEVLEDLTLSKLSA-----------------
-------------------------------------FDLKVNELLKEVVV-------------------SG
KR--------------VAKALSFVNSLKKTIRKISEVR-EAPFW---DAKKKLEHD----------------
--------------------------------------------------YKLI-IPF---PQP-------L
PPTDTNIKLSYKPPV-SVEVSGL--FG-QDQACVSPDGW-S-----IDLLIEIPG-----------------
---------------------------DLFTDKDYLNLRYFHKRAYYLAKIAGKVTKSLK-----DSCEISF
TFLNDDTRK----------PILEIV----------------------PKDQTGSAK-KHYRVRLLPYVNER-
-FRI----------QKLLPH---------KNGIRTVESTEDHSL----------------------------
----------------------------------LP-----------TPKYNYSILEDT-S---LG-YYAKC
V---KEVASSPYFVNAC----ALGNVWLNQHDFSSSVHE----------------CGF--GFHEW--C----
------------SLLAILMSSKDI----------------SAGFSLSSYL----------------------
------PAV-----------------------------QLFKGTL-MFLASK-----EL---ENSILQTNG-
----SIDTSHFSSK----------------------------------------------------------
---------------PTFFDGRTGLNLFHKVNPVFFQKLQSAARHTLRLTGAADA-D--A---FDSVFLTK-
VNSPIMLYDVYG--------YIPVQ-LSVEEGDVTK--D--------------------SDSAFTNYLDDIY
QLLKRGL-----GDRIDFLTV-------------------FSATQMKWGLKDLWYT------------ALPK
EISIGILL-NPDVSIRVIDIGPSA----ENEAEAA--AFREFWGE-LSELRKFKDGTIAECVYWDCPT--PE
DRR-R----------------IPQRIIQKVLSRHIA-----STVGDCVR------------FVHDGFSD---
----------V---------------------------------LGRTALVNSTDTFHEFVPVLNAYHEAVK
TVMT-----------LED---MPLAIADVVPADEALRYSSSRIPGAET------------------------
--------YATSPVNVVFNFESSARWPDDLESIQKTKIAFLLKMAEVLNAEENV-ER--------AMVGLEN
N----DKPKFNNCFLQVMFTNGFTFNFRLRHDRELTLWDLRLKRREN----------------------VQ-
EAKTGKFAYEHDFQFIPRHTLAIQAVCQKYRSCSKAIRLAKHWFYSH-LLTDH--------VSDEIIELLAA
SVY-------------------------VN-------------LNSWQ--VPSSGETAFCRMLYFLSTWDWR
FEPLIVDVN-----------------------------ENMTADQRNEIRHAMDQHR--K------------
---NDVSLSHA-----AFFVAVEYDLES----------------KYLGW-----------------LTPSKV
IANRITMLAKASFQLLTS-------------------------TTPDLKLLFQP----SLTSYHCIIRLRTS
KLPIFREK---------------------------------------------------AKLEYKNLQMLVS
NRP---------------------------GFDPVKSFVEELMRIYS----DVAYFFYNK---------NGP
RLIACVFDPRV--LEPRPFKISLDYPFVVQ----------------------------KSGNVTLDIDLVME
EIRR-LGGDMIKSVERV-------------------------------------------------------
------------------------------------------
>S_pombe_19113115 gi|19113115|ref|NP_596323.1| Nrap [Schizosaccharomyces pombe 972h-]
------------------------------------------------------------------------
------------------------------------------------------------------------
------------------------------------------------MNGLKREHESSSSQDGSKTPETEY
D--SHVDSIE---------------DIHS-LASKRKKLNEKKENLEDLTLLKTSA-----------------
-------------------------------------FELKLNELIREISV-------------------RG
KY--------------FRHANTFVEKIKDLIFKTPVIP-ETNFW---SACKNLEKD----------------
--------------------------------------------------KKVI-VPL---AEP-------L
SAKDTNLRASFVPPK-TV-TPGI--FSCSNKFFLNPDGW-S-----YDLFLEIPE-----------------
---------------------------SIFTQKDYLNGRYFRKRAFYLTCIAKHLLENLG-----NEVKLEF
VAFNDDIRR----------PILAIL----------------------PESKGFAATGKRFTVFLIPTVRQI-
-FPV----------SKLLPH---------KNAIR--DFMEHEEL----------------------------
----------------------------------KP-----------TPFYNNSVLEEQ-N---LL-FYRDL
V---KKYSVNPQFLDAC----GLGSTWLNMRGFSSSIHS----------------NGF--GLLEW--Y----
------------VLMALLMSSTGL----------------PAGNVLNTYL----------------------
------TAA-----------------------------QFFKSML-QFLSSK-----NL---TSTLFKLNAD
SSNLKIGNGHL-------------------------------------------------------------
---------------PTLIDCNTGFNLLGKMKQSFFEYFQASCRHTLNL---LDE-N--ANYNFSKIFITH-
VNVPALEFDVSG--------CIPLEPKELEDPNFCRKTD--------------------LDSPYSLYLEYTW
DLLQHAL-----GDRVCQIIL-------------------YSSICTSCSINESLKT------------KLPK
LISFGLLL-NPDALLRLVDIGPSP----DDTVGSQ--KFREFWGE-VSELRKFKNGSIAESVYWECSS--PD
ERI-R----------------IPQRIIRHILNRHLG-----NNVGDRVS------------FRNEKFR----
----------V---------------------------------YVHSKISPNTDTYNEYVPVMEAYNEAVK
SLIN-----------LSD---IPLSIAEILPADESLRYSSSSVPFYES------------------------
--------STCAPIDVVFQFESSSKWPDELEGIQRTKIAFLLKIAELLEALDNV-ER--------ASVGLEN
T----DNPTHNCCFLQVLFSNNFTFRYRLRNDREIFFWK-SLERNPS----------------------TKL
SAQKGLYAYEHMFQFIPRHTLAIQAICQAHRSYSMAVRLAKHWFYSH-LLTDH--------VTDEVIELLVA
SVY-------------------------IN-------------SSSWR--TTSSGETSFCRMLHFLAHWDWR
FDPLIINSN-----------------------------GKLPHDVRHQATEKLESIR--K------------
---QDVAIAHN-----AYYIITDYDFDG----------------NHIGY-----------------YKPSKI
IANRITSLARASLSELLK-------------------------DTPNYKSIFKS----SLDIYHVVIDVNIN
KLPMYRES---------------------------------------------------NLTKYKNLQNMSS
ERP---------------------------GFEPITEFVKELHRCFE----DTISFFYNK---------KNP
KVVTGVFNPRI--LANRPYRTNIDYPFKVV----------------------------DKDTVVLDADVVCE
EIRQ-VGGDLIRSIQLQLKA----------------------------------------------------
------------------------------------------
>D_discoideum_66802672 gi|66802672|ref|XP_635208.1| U3 snoRNP protein [Dictyostelium discoideum AX4]
------------------------------------------------------------------------
-----------------------------------------------------MVSEKRKTVSK--KETISN
KKNKIEKKQDDSIMSLGMD--DDEYNFDD-EKAVSYNDNFYNNNNNQGSDDEGSDDN-DFLEGEGSESEQEE
QLDDSEAKVGRATILPEKSELEAKEFKNLKVKNVSYLKQSVAPTNEEIQHLKETS-----------------
-DLYNSNL-----------------------------FRLQMVELFKEIKI-------------------DY
SK--------------LTSLESALHQLKSVIEKIPSDQ-QVTI-----------------------------
---------------------------------------------TEANIEKIKLFDF--------------
-NGGEGLSIQYSKPS-QIDVVGS--FMT-RSVLKS-----N---ENVDLMIEIPK-----------------
---------------------------SVFDSKDANDFKYFNKRNLYMLKIFNSVSKVS------RFSDISF
KNFNGDSNK----------QIIVIR----------------------PKEDPKTGARTKFQIRIIPTIPNDL
-FNI---------YTKFHPNMSCLFF--ERNNFKI-------------------------------------
------------ETFKEDDSKEINNLNNNNIIDSKNKKK-SFDEIKRTPFYNNSILEDI-F---IN-DHMQL
I--NEKCENAPVLIDTM----LLIKLWLKIKKIPTV------------------------NSFQL--S----
------------MLLIHLYS----------------------IGKVNKSM----------------------
------SSY-----------------------------QAFRMVM-VYICK------EF---QKKPIQFMKL
SSELTTTTTATATT--VIKQNQYQDEFEKLYP----------------------------------------
---------------VALIDNSGLLNIWSSISVWGFKQLIIEARLVIEN---LDS-----GNGFEEIFMTK-
-FHFYQEYDMII--------SIKINKQLLANQQSLKVPTNDYYQQDTYLNYR------------------IY
QLIKKSL-----TKRVTKINILKINDDDQEN--ENDGDD-----------------------------DDEI
KIIIGLKV-NSENWLSVIDLGPPA-----DHVNAS--KFREFWGN-KSQIRRFKDGSILEAVTWNPKN---G
SRH-L----------------VIEEIIKYTLNYHLQ-IP-----TENVR------------SIVSELDQ---
--------------------LIVS-----------------------------EQVQDHTLLVLSAKQKLIS
TIQS-----------LG----LPLSIEAYPSIDPALRYTSILTTKDDRYLEN--------------------
-----------QPISILLQFEQSQQWTKDVDSINALKQAFLLKIARELQSTP---FQ--------PRLTDKY
V---------------DLCVDGFIFRCIAYYPKEIEFMREQWLLDGL-------------------------
---DEQESLQRN----SQHHTFIQSLHTTYSSYGPTARIALRWIHSH-LFSDF--------IDHQTVELLVA
SLYKVTENHYHNQNQNEKDSSSSYSLDTSS--------------------IPKTPIMGFLRFLFLLYTFDFD
EKPLIVDYL-----------------------------NSVDKNTQLSIKSTFDIQKKSQ------------
---NPP----------LLFIATEKD-------------------PLSMW--------FRKTT-----ITNRQ
QWEKIKLFAQKSIELIESNYSS---------------------ISFNWLSIFQP----SFIEFDAIFNLDES
LIPNHSREISNLINNKNF-------------NNNNNNTQTTNIPPPPTTTTTTTTIIQAKKPVFRNISKKPQ
QQSQQPQQQNQNQNQNQNQNFNELYNNLQPGFNPVLILVQELKDRFS----DYFTIQYDL---------VGG
NKFALKWKSEA--FLPTPFKPSKSKYSIQI--------------------------TKDSNLIIPNIFEIIN
EIQM-LGGKLIKTFKLNQNSINLINEFN--------------------------------------------
------------------------------------------
>D_purpureum_330804234 gi|330804234|ref|XP_003290102.1| hypothetical protein DICPUDRAFT_154593 [Dictyostelium purpureum]
------------------------------------------------------------------------
-----------------------------------------------------MV-EKRKTTTKGGNDAKSN
KKNKIE--QDNSIMALGMDDYDDEISDQDIEGAVSYNDKYYNGESNDNSESEDDDEELDYIDGNNSDDE-EE
KLDDSEAAMGRPTILPEKSEIEAKKFVNLKIKNVPVSQQSAAPTSDEIQNLKETQ-----------------
-FLFNSNL-----------------------------FRLQINELFKEIKI-------------------DY
SK--------------LSSLESALHQIKTAIEKIP-EQ-DVDI-----------------------------
---------------------------------------------TEDNISAVKLFDF--------------
-NGGEGLSVHYSRPS-SIDVVGS--FMS-RSVIKS-----N---PNVDMTIEIPL-----------------
---------------------------SSLSSKDANDFKYFTKRNLYLLKVANELKKHP------RFSDLSF
KNFNDDSNK----------QIIVIK----------------------PKEDPKTGSKTKFQIRIIPTIPKEL
-FNI---------YTKFNPNISCIFLESEKDNIKI-------------------------------------
------------QTFKENDSIYENNESKKVEDDSKTKKKRSFDEIKRSPFYNNSILEDI-L---LN-DHMQL
I--NEKCENAPVLVDTM----LLVKLWLDLKKIPTV------------------------NSFHL--S----
------------MLLIHLYN----------------------NGRINKSM----------------------
------SSY-----------------------------QAFRMLM-VFISK------EI---SSKSVIFMKL
SQD------AISSG--SIKQNQYFEEFEKLYP----------------------------------------
---------------VALVDDTGLLNVWSSVSSWGLRQLILESRLVLEN---LDS-----GNGFEEIFMTK-
-FHFYTEYDLVL--------KIILGKEELS---QFEVPLNDYYQKESYLENR------------------IY
QLLRKSL-----TKRVTKVTIFK-HDNDEYTCWKDEMPE-----------------------------NVDR
TLTVGIKV-NTENWLSVIDLGPPA-----DHVNSA--KFREFWGA-KSQVRRFKDGSILDAVTWSPKN---G
SRH-L----------------VIEEIVKYILNLHLK-IP-----VTRVS------------TIVSELDS---
--------------------LIIG-----------------------------EKVQDQTLNVIAAKEKLIH
VIGQ-----------LG----LPLGIEAFSPISPALRYTDVLTSFDENYLEN--------------------
-----------EPIQILLHFQTSQQWTKDVDSINALKTAFLLKMARELENTI---FR--------PRLTEKY
L---------------DLQVDGFVFRLISYYPKEMEFMREQWKVEGL-------------------------
---PELESLQRN----SIHHTFIQSLHTTYSSYGPTTRIALRWIHSH-LFSDF--------IDQQSVELLVG
SLYKGI----------ERDDG---SMDSTN--------------------VPKTPLMGFLRFLFLLYTYNFE
EQPLIIDFN-----------------------------NSIKESTIQEIKNMFALQKQSN------------
---NPP----------IIYFATDKD-------------------RNNQW--------FRHTT-----IRDQD
QWSKIKLLAQKSIELIEDNFTN---------------------QTFNWLSIFEP----SLFDFDAIFNLNEQ
LIPNHSKEILNIINNKKFNLLSYLNTNSNGTNNNNNNISNTS---------------TSKKPVFKNIIKKSD
NNNNNNNNNDSNQLNNGNNN-NLIYKDFKPGFNPVVELINQLKDKFS----EYCIFQYDL---------VGG
NKITLKWKSQA--FLPVPFKPSKSKYVTPI--------------------------SKDSNLVIPNIFEILN
EIQM-LGGKLIKSFKLNQNSNNLLKEWSL-------------------------------------------
------------------------------------------
>C_cinerea_169856267 gi|169856267|ref|XP_001834793.1| pre-rRNA processing protein Utp22 [Coprinopsis cinerea okayama7#130]
----------------------------MALNLKRK-------------------R--AADASPRKTRKVS-
---------------------------------EEPDVVS------------------------SNEEMESG
GEEFEEE-------------EEEW---------------------GGVEGGDDEVKPREP----------LD
TSSKP--------------------------KKP--------PTAEEMRAIREAT-----------------
-DLYRSSS-----------------------------FKLQIDALLPNVRP-------------------KA
SR--------------IPPLEKFLLNLHTFLLKIPSVS-AQHPL---EASKGL--L----------------
---------------------------------------------KK----GIA-VPY---CLP------LP
-TEETNWKVAFEKPS-EITLVGS--WAN-KVSVKPKDDL-H---YGVDVAVEMPA-----------------
---------------------------SLFQEKDYLNARFFQKKAFYLATIAQAIQNPKS----GLNVDLFY
ESSSSDPRL----------TKLVLI----P--------------KSDGSQTDF-TK-LKARVCIIPTLPAQS
PIPL----------HRLSPS---------HGNLK--------------------------------------
----------------INTSQQSES--PSQP---QP-----------TPVYNNALLYSL-T---PK-PHLLA
T--YNLIQSSPAFSDAL----TLLRIWANQRGFGQGSRM--------------CVKGFEDAGPFW--I----
------------GLLELLITGEE--------------TKNSKRKPLGKGL----------------------
------SSY-----------------------------QLFKAAL-DCLSKQ-----EF---SKAPV---FV
K------------T--VEGQRYQSDEYQDYWH----------------------------------------
---------------ASLVDSASLVNLLASIPVGCLDLLRYEASKTLEA---LNS-STLAIDPFTQVFLQD-
HRDVHTRFDVVL--------RVDI------TGAKQRQPSVHASL---------DRGST-FHQLLFN----MD
SLLRQAL-----GPRAKAISF-----------------L-CPSTTPSSPSTRPLSQAHP---------STPT
TAFIGLIL-DPEHAFQLVQHGPAA----EDQVTPELTAFRELWGP-KSELRRFKDGRITESVVWDVKT--AD
ERA-H----------------IPAMVVKHILDWHFG-IS---Q--EKVE------------SWQTAYDN---
----------L---------IRLP-----------------KEVS-GRYVEGLKGTAIGFKGALGAFEGLVK
AIKA-----------LEEE--LPLSLVNASAISSSLRYTSVFNPVPLTPGLASS-LPPTA------------
--------RYLHPIDIIFEFEKSGKWPDELKAIQKIKLAFFERMAVLLMGSVPG-LK--------ASVVLGE
GDVTDSNEVVDKAYLEILTPEGWAFRGRIWHDREATLLDRILDERGP-LAHIAVPKSKKKEERKGKVYLD--
-AQVAREVYERRFVHAPRHHRAVAALSHRYGAFAGTCRLVKRWFGAHWLLGGHGSEGIGAPLSSSRISV---
-FF-------------------------VGDGKMVGVESDAGVPVPSS--VPATKERGFATVLRFLSEWKWE
EGGVWVCLYGP---------------RGSEEEESSGAGTTGAVNGASTTGTVPGAGA--T------------
---GATATSGG-----VWKFNTDMD--K----------------EGRMW-----------TK----YGPDAI
VAKRIRALAVATVRFMQG-VEGSGFD-----------------VRG----MFIH----PTEDYDFIVHLDPS
VLPRYMHNVNPDPKLL----------------------TRQG---------------KYANQVGEKVE----
---S-------------------V-MP---GFDPARALFVDLQRTYA----DTFRLFFDP---------YGG
TQFGGVWDPTL--KTARPFRVLGGFNSQPVPK-------------------ESE-KEKDKGLVTLNEGAVLA
EVRR-MGQGLVKDITRRA------------------------------------------------------
------------------------------------------
>L_bicolor_170103685 gi|170103685|ref|XP_001883057.1| predicted protein [Laccaria bicolor S238N-H82]
----------------------------MTQNLKRK-------------------R--ENQLASRKTRKVE-
---------------------------------EEPDDET------------------------ALDVEEHG
GNSGAEDGLSDYGDMIEDDAEAEW---------------------GGVTGGQADVG--EE----------HR
PGTKP--------------------------KKP--------PTGEELRAIKDAA-----------------
-DLFRSGS-----------------------------FKLQIDALLPNIRP-------------------KA
SR--------------IPPLDRILLSLHTFLMGIPSVS-PQHPL---EAARKL--L----------------
---------------------------------------------KK----GVA-VPY---SLP------LP
-TEDTNWKVAFDSPS-DITLAGS--WAN-KVSVKLKDGL-K---FGVDLAVEMPN-----------------
---------------------------SLFQEKDYLNGRFFHKRSFYLATIAAAIQNPKS----GFNVEVYY
ESLLEDVRL----------TKLVLI----P--------------KSDGPHTDF-TK-LNAQVNIIPVLSPSS
PIPL----------HRLSPS---------HSNIR--------------------------------------
----------------ISANEDAKP----------P-----------TPLYNNALLRSF-T---PK-SHLLT
T--YSLKEESPAFADAL----TLLRIWANQRGFSEGSRF--------------CVRGFEGSGPFW--V----
------------GLLALLMKGEEP------RAS--D-SKYTKRRPLGKGL----------------------
------SSY-----------------------------QLFKAAL-DCLAKH-----PF---GKSPL---FV
K------------A--KDGHRFPPEEYEGH-E----------------------------------------
---------------AVLVDSGSFVNLLSGVPLGSVKLLQYEASKTLEI---LNE-TTITGDPFTEVFLKD-
NRDLSTRFDVVL--------RVDL------SSAKPRSSSIQTTL---------DSGST-STALMSS----LG
SLVSRGL-----GDRVQAAAI-----------------L-HP-----SPAARSVSQAHP---------LVPD
VIVIGLVL-DPQNAFRLVDHGPAA----DDEDQVALNDFRELWGG-KSELRRFKDGRIIESVVWEVKT--AD
ERA-H----------------VPAMIVQHILKRHFG-LE---E--DAVQ------------SWQSSFDS---
----------V---------LRLP-----------------ESIS-SKYLA--SGVSTGFKGAMTAFDNLVK
AIKA-----------LDDE--LPLTLSTVSPTSELLRYTSVFSPVPLPASLATS-MPPYT------------
--------RYLTPIDIVLEFEKSSKWPDDLRAIQKIKLAFFERLASVLMESVSG-LK--------ANVVIGA
G--MQESDIIDKAYLEIVTSEGWAFSARIWHDREATLLDRIIDDKQKVMPHIAT----TKEVKKGKDYSE--
-GLLAKELYIRRFIHAPHHHRAIAALCHRFTAFSGTVRLVKRWLASHWLLQGH--------ITEEAVEIICA
HFF-------------------------VGDGRKLAIDADAEQAASHL--VPSSKERGFATVVQFLAEWKWE
D-GLFVHLYGP---------------KSPESSKPTAKGPT--------------------------------
---------EG-----VWSISTEVD--S----------------DGRMW-----------TS----HGPDMV
VAFRVRALAKATWDYLQG-LEQGQLN-----------------VQS----MFIH----PTDDYDFIVQLDPM
ALARYHHNVAADHSFL----------------------SKQG---------------KYANQQQWEVN----
---A------------------DV-LP---GFDPARFLFSDLQRIYA----DTFKIFFDP---------YGG
DRFGGVWDPTL--RQPRPFRVLGGFSSIPFAK-------------------ESD-KAKEKGLVTLNEEAILG
EIER-LGTGLIKRITVQSKS----------------------------------------------------
------------------------------------------
>P_placenta_242222759 gi|242222759|ref|XP_002477083.1| predicted protein [Postia placenta Mad-698-R]
----------------------------MAAGMKRK-------------------RGHATQTLPAKRRPSS-
---------------------------------PEKDADSVLSDADMLAAGDTHAPHSNDLLDESEEDEEAG
TN------------------EEQW---------------------AGL-GGEAATAGSAG----------EH
PGTHK--------------------------NQP--------PKGQELRNIKDAS-----------------
-ELYRSTS-----------------------------FKLQIDALLPNVRP-------------------KY
SR--------------AAPLDRFLLQLHAFLNALPSSA-AQHPL---EAARDL--Q----------------
---------------------------------------------KK----GIS-VPF---ALP------AP
-TAETNWKVAFERPA-EIVLA---------------------------------------------------
----------------------------LFQEKDYLHSRFFHKRAYYLSVIAAAISD-KS----GMNVEVFF
ESPTGDPRL----------TTLILR----P--------------RNGDSETDF-SG-LNAEIRIIPVLSPSS
PIPL----------QRLSPA---------RSNIR--------------------------------------
----------------TSGDASDT-----------P-----------TPLYNSAIALCT-A---YK-RHFLG
T--HNLKESVPAFADAL----ALLRVWANQRGYGAGDRL--------------CVRGFERRGMFW--V----
------------SVLELLVHGEES------AAG--GFGKAVKRKPLGKGL----------------------
------SSY-----------------------------QLFKAAL-DFLARH-----DF---SKDRV---FV
K------------S--ADGHRFPPETYASH-E----------------------------------------
---------------AVFVDSSSTVNMLAA-----------------------------SDDPFSSVFLKE-
QRDIASRFDVVLRSMTDFGTRVDL------SSAKLHKPSQHAIL---------EHGSA-YNALIAT----ML
SALRTGF-----GNRTKAVAV-----------------L-HP-----SPQARPLSQANP---------SNPS
IVYVGLIL-DTEHAFRLVDHGPAA----AEQESEAARQFKDFWGD-KAELRRFKDGSIVESVVWAVGN--QD
ERA-Q----------------IPTFIVRHVLKRHCG-IA---D--DAIH------------AWQGQFDS---
----------V---------LRLP-----------------ESVS-AIYQT--AGVPAGFKAAMTAFDNLVR
AMKA-----------LDDK--LPLAILNVSPVAEALRYTSVHSPVSVPASLASA-LPPSA------------
--------RYLAPMHIVVEFEKSARWPDDLRAIQKIKLAFFETLATALMATQKG-LR--------AAVSVHD
G--GAPSEIRDQASLEIVTAEGWAFHARIWHDREATLLERAINDK----PHISK----RLQRQSGGDPRERQ
AALDAQEVYRRRFIHAPRHHRAVAALNHRFPAFSGTVRLVKRWFASHWLLRGH--------VSEEAVELLCA
GIF-------------------------LRHSPVASEDGVADRKAG----VPGSKERGFALAIELLKDWDWS
T-TMFVPLYGS---------------DDAAGSSGAAAGVI--------------------------------
-----AGAKAG-----VWTLPTERD--P----------------DGHMW-----------TA----KSPDAI
VARRVRALAKATWECLGG-IESRKLD-----------------VAA----LFAH----PTEHYDFIVELDPA
VLPRYHQNIQADASVW----------------------ARKG---------------KYANARADDET----
---A------------------RL-LP---GFDPARLLYDDLKARLR----DCAR-----------------
-------DPAL--T---------------------------------------------------NECN---
------------------------------------------------------------------------
------------------------------------------
>S_commune_302673439 gi|302673439|ref|XP_003026406.1| hypothetical protein SCHCODRAFT_83598 [Schizophyllum commune H4-8]
----------------------------MATNLKRK-------------------R--APEKASRKTRKVS-
---------------------------------PE-------------------------------------
--------------------EEEA---------------------DGAPNDEAEGEDSDG----------DQ
PMTPPPQDVH---------------HHTGGSKKL--------PAGAELRQIKDAA-----------------
-DLYQSSS-----------------------------FKLQIDALLPNVSP-------------------KA
SR--------------IPPLEKFLFALHAALQKIPSKS-PTHPL---RAAEPL--K----------------
---------------------------------------------KH----DVV-VPY---SLP------LP
-TEETNWKVAFEKPS-NITIVGS--WGN-KLSVKGKDKA-P---FRVDVAVEMPD-----------------
---------------------------SLFQEKDYLNGRFFHKRAFYIATIAAAIKKDKS-----LNVDVFY
HSPNDDPRL----------TSVVLT----H--------------RNDGSETDF-TK-LNAEVNILPVLSPTC
PISL----------RHLSPS---------HANIR--------------------------------------
----------------ISSSTSDPS--SSQTH--EP-----------TPLYNTALLTAT-A---PR-PELLA
A--HTLRQQSAAFADAL----TLLRVWANQRGFGVGSRM--------------CVRGFEGKGPFW--A----
------------GVLALLVYGEEG------AGA--G-SK--KRKPLGRGL----------------------
------SSW-----------------------------QMFRAAL-DFLAKH-----DF---EREPV---FV
K------------A--AQPRELNAEEYAENFS----------------------------------------
---------------ATFVSSATAVNLLADVPLGSLALLRHEARTTLDT---LG-----SDDSFDEVFLKE-
KRDLGTRFDMVL--------QADI------SSAKHSKASTSDIL---------DKGTL-SNACLAA----IS
SLLQQAL-----GNRCKAIAI-----------------L-HP-----SSTSRPLTSALP---------TTPS
TIHIGLLH-DPEHAFRLVDHGPPA----DDPNPAHSATFRALWGP-KAELRRFKDGRITESVVWDVKT--SD
ERA-H----------------VPALIVQHILQTHFG-IP---K--SAVR------------TWQSEFDA---
----------V---------LRLP-----------------AEVA-QAYAA--AGVRAGFQSAIEAFDGLVR
QLKS-----------MDEV--LPLAVLNVSAAAPQLRYTSALAPAPLPSKLMSS-LPAGA------------
--------THLAPIEAILEFEKSARWPADLKAVQKIKLAFCERIADALMGAVPG-LT--------ARVVVAD
G--VTRSRVVDQARLEIVTPEGWAFWVRIWYDREVVLLDRVAEDQSR-LPHVTR----GGPTVSGKEKQE--
-ALEAKEVWVRRFLHGPAHHRAMLALSHRYGALSGTVRLVKRWLASHMVLGGH--------VSEEAVELLCA
SVF-------------------------VGRGKTRAAE-----ETRTG--VPASRERGLAAVVAFLKDWKWE
E-GLEVPLYES---------------DTALMSAA--------------------------------------
-----RVSKEG-----VWRISTQGD--R----------------EGWIW-----------TS----SGPDRV
VAHRIREIAKATWNHLQL-LETEAFS-----------------VKP----MFTH----PLAGYDFLIHLKKA
HLPRYLLNVA------------------------------------------------YPEAQGRHKE----
---K------------------TV-RP---GFDPAELFFADLQRVYG----DTMKLFHDP---------YGG
DVIAGVWDPSL--KESRPFRVRAGYSTVPQDK-------------------TSSGKSKGKDTVVLNTTAVLS
EIER-LGRGLVESILVQQ------------------------------------------------------
------------------------------------------
>U_maydis_71018559 gi|71018559|ref|XP_759510.1| hypothetical protein UM03363.1 [Ustilago maydis 521]
-----------------------------MPGVKRKAEASTSSPSSSKNKASLSARS-TTKSTSRKSKQVSV
YMDDSDNNDDFDDDEDLLDAALHGTGSAALPDAEEEDDDDDDDDEDDDDDDDDDADDDEDGNSEDEDKDSEA
VSQDEIQLASDQEDDDEDDDDEENDESFDRIEPSEVELMSDEDMDGGFEDLEAGDNTQNG----------DD
MEATPSDNVV---------------TSASSSRKSNKSALYAIPTLAEVQGLKETG-----------------
-ELFKNNV-----------------------------FKLKVDEMLPEVRP-------------------AY
NK--------------AGALETVLRRLHQLFEAL---S-PIQPLPVGEAIKSF--Q----------------
---------------------------------------------KRTAGSKVR-IPF---PDP------AP
-KAEANYKLGFEKPS-AMHLVGS--WPL-KSTAKRPAGV-D-----VDIAVVMPS-----------------
---------------------------SLFQPKDYVNFRYFHKKAFYLATLAHAIQTAEDEHDIALGVTASF
GLVDADPRR----------PVLVLR----P--------------IHDKSETDF-SK-LKCTIRIHPSLEADT
FKPI----------H-LDPM---------RSNVR--------------------------------------
----------------VASPNDEASIDANASI--AA-----------TPRYNAAILADT-L---HL-PHLVY
L--HTVAQACPAFADAC----LLLKTWAFQRGFGSGGRLNPKHVHDADDDRRRLVAGTASIRFIL--T----
------------MILAHLLQGEEK------KAGWKRDTTHAGRSNLSNSF----------------------
------SSY-----------------------------QLFRGVV-DWLAKH-----DF---KTQPV---FM
KSMP-----EAGLA--SRSDKVPRQNFSQVFD----------------------------------------
---------------RVLVDPSGMLNLFAFVPTGSIDLLQYEAKRTFEM---LND-P--SSDHFDALFLQD-
RTAAPFTFDEVA--------RVNLALSTARASSKVNSNSNGAGLSASSRIQRADFGTS-FQAAMIQ----VS
TTASRAL-----EGRAKLVAL-----------------L-HRATGGLASTWR-LDGARP---------AASS
QAEIGLVL-NGEQAWRMVEHGPSS----QDVEKAE--QFRAFWGK-MSELRRFKDGRVLESVVWPVTT--QS
SRW-A----------------IPRRILSYAMFRHHA-IH---E--SQIQ------------FVSSHFES---
----------L---------LDID-----------------TSLARAAHLV--STEEKGFTLVQSAFDQLSK
DLRA-----------L-ES--LPLSIISISPASSGLRGTSTFVPAPINLDLLGDRIPDCA------------
--------SYLPVHDIILTFEGSGKWPNELSAIQAMKAAFFERMCAEITNKIAG-VT--------CRVVFDP
H---ASSKMEDQCSLELVLASGFAFRARVMHNREKLLLERILADRFE---------SAGAKRRARKILLE--
--------WQHRFETAPLHHSYIASMGHRFASFGGAVRLTKRWLASQMLSSNA--------VPEELIELVCA
AAY-------------------------L--------------SPEEG--APASAVAGLSRILRLLANWRWK
EEPLMVPIQAV---------------IDSATTKEIYTFPT---DKRTEVETHFNAAR--G------------
---SDPSMMHR-----AWFVATETD--T----------------EGLAF-----------GR----KGPVGG
VADGIKKLARGAVRVLE---EATSLDTDQ--------------VRA----LFTP----SLEHYDFVIHLNPS
VLPRYSENIHADPAVW---------------------GAKRT---------------KYANDVAATIQSSGT
LLGS------------------TP-KP---GFDSAEAFLTLLRGLYS----DSFRLYHDQ---------HGG
CVIGGLFNPSL--DRERDFKVGLGFSSCPS-------------------------IAGNKAQVKLNKSAIVA
EIER-LGEGLVDRIELRSG-----------------------------------------------------
------------------------------------------
>T_spiralis_339235235 gi|339235235|ref|XP_003379172.1| hypothetical protein Tsp_02842 [Trichinella spiralis]
------------------------------------------------------------------------
------------------------------------------------------------------------
----------------------------------------------------------------------MK
RKLNDEKSTDKIISEKVHNGIQVSNGTSAKLSCSKDAALSVDYQSTNFRTTAELE-----------------
-------------------------------------AQAQVNVLKNSPQL---------------------
----------------MKDVNAFLALLKKQLRVIPEASCEDAVATAVRLAKEF-------------------
-------------------------------------------DVQQYFEMLVCLVPS--------------
-----NGKFTFAPPN-SLRLIGS--FPL-ELNVKP-----N---LTVDIAVEVPK-----------------
---------------------------ATFAESSLNTYSYHLKMLLFLLLIASKLRTSK------FVKQLNL
EFFHDDPRK----------LIIVLHPKGDLD--------------------------GRCIFHLIAYPEEGT
-FQL----------EKFAPS---------VYHLNAERFL---------------------------------
----------------------------------KAFGEDIKGTNLASHFYNQSIARDA-V---MM-QIFNY
L--EDEENFPKNARAGV----QLLRLWIRRRELD------------------QGYGCV--SCTFL--S----
------------LFVCYLVK----------------------ERRIQSHW----------------------
------TAW-----------------------------DVFKAAI-FAFSNI-----EL---ENNPVTLCQ-
----------------SENGLTLLNEFKSAFP----------------------------------------
---------------IVFADPTGYVNVCAHWHASTWRMLKHEALLARQM---IEN-A--GSELFTRLCLQP-
-VPFAEKFDIYF--------TINLPKS--------------MQNEVWKNAQLRCKLIDMYGLTSEAIWKDVY
DCMWTAL-----GDRVLLIGK---------------------------------NVVQYENKMTSNYVNFEK
ALTFGILI-ESGRKCDFVIRGPAA-----NLPEAV--NFRRFWGD-KSQMRKFKSYGICETVLFDSSN----
VRS------------------IFGDIVYYVLNRHIK-ISRKRIISSDISEEFCLGLPGGYRFAEKRLRL---
-------------------------------------------------------------SLHAAMAKVEK
CLQL-----------LTD---MPFQICELTRVGSIFSDLEVYYPVPVDLQYNKLSLPIIN--------GCFV
PEATAKVPPWCPSCEMMMIIDIKCRYLNSLSELRNIKTGCCVQVSEQLRKRFK--LL--------CQPVEKA
I---------------LIFTNGYVFRLHVSFKSEEFFLKNLAEEK------------------------KNH
AAELETESMIRWKQALFSQFEVYVRLRLQFESFSATVRLAKRWVANK-MLSGH--------FSDEAVELIIA
SLF-------------------------LT-------------PQPFT--ESRHHLIGFLRFLRLLSTFPWS
SEPLMVNFN-----------------------------NILTDEEMLELKQQWRIVR--P------------
---TLP----------PFCLLTPDD--H----------------SGARW-----------TR----AGPSSI
VADYIIRRAAFDLRILQN----------------------DGLTTCTLRKIMHS----GKQVFDVVILLSRK
RNLQPTVAPVEEENTADDGKANAAYNLK--------------------------------------------
-------------------------ALPVVDFSPVEFYVRQLKDQQK-------------------------
------------------------------------------------------------IQATACTDEIIK
GFYA-LGYDLVKRIVVQ-------------------------------------------------------
------------------------------------------
>A_benhamiae_302498563 gi|302498563|ref|XP_003011279.1| pre-rRNA processing protein Utp22 [Arthroderma benhamiae CBS 112371]
-----------------------------------------------------------MSGPTLKRRKL--
------------------------------------------------------------------------
------------------------------SS----------------------GEEEDS------------
----ANTSKK---------------PKSPAVQRNGRPSNSAA-------EYALAR-----------------
-GQFKSSM-----------------------------FKLQMDELLGQLRP-------------------DY
DK-------------LLSRVEKSLRKLKTVIEEIPNGN-PKTLA---EAKKEF--E----------------
---------------------------------------------SS----KVA-IPF---PEP------PP
-AKDVLYTFEYSKPV-DINVVGS--FAL-KTMAKGQGPT-Y-----IDLAVTLPS-----------------
---------------------------TLFHKKDYTSYRYFYKRAYYLARIAAAIKTAED-----VDFSISY
TYQDGNTLR----------PVLLLQ----P---------------ADGAEDNF-SR-SNCVIRIITAVEKDT
-FAL----------SHTFPS---------HNSLRL-------------------------------------
----DS----------EAEHKSIGA---------NS-----------THIYNASLRSEA-V---VS-AYLKL
H--HSAGVKCAAFKDSC----ILGRAWLRQRGFGTSFAS----------------GGF--GHFEW--A----
------------TVLALLLEGGGP----------------NGKPVLAPSY----------------------
------SSY-----------------------------QIFKATL-QFLSGK-----DL----TKPL---LM
---------HAPEG--LG--TVADT-----GF----------------------------------------
---------------PGLFDGKRGLNILYKMTPWSYKLLQREATLTLKM---LND-S--TRDHFDSIFITK-
VCDAFYRFDQVI--------SIT---------LPGRRPPTIQAA-----------------ERLQS----LH
RVLTKAL-----GDRATAIDL-----------------T-SGE-VPSWAVKS-TSPPKE---------SKKW
TIIAGLNL-DASNQGRSIDHGPSV----EDKEESA--AFRDFWGD-KAELRRFKDGSIKESLVW--SD--QA
SSG-T----------------PVQQILTYILHHHFK-VT---P--ENIV------------YMAADIGQ---
----------A---------IP-------------------GISNA-------LSTTPASEPVLEAFQKLER
HFQS-----------DES---LPIAFSQLLLATPLIRCS-----------------PDSP------------
--------G--APMDAVLLFQSSSRWPDDLGSIQMTKVALLLKVEESIRKADGV-IE--------ARVGTEN
N----ESNLLNTSFLEIHYSPFIIFRLRIHHEPEQAIIQAQLKSKDL-------------------PARKKE
ELAVALAAYKATFLQAPRHAQALQSLSNRYPLLPIAIRMLKSWIGAH-LLAPF--------VREELLELLTC
QIF-------------------------LA-------------SYPWD--APSNAFTAFLRTLHMLSKWDWQ
HEPLIVDFS-----------------------------GELESQDFTDIRTRFEAWR--K------------
---IDPVMKNV-----ALFAASNID--P----------------DGVTW-----------TQ---HSRPSRI
IASRMVMLAKAASKLVRE--KGVDLE-----------------VGE----LFRS----PLDDYDFLLHLSPS
FFSDRSK-----------------------------------------------------KAAFKNLHDSAL
TSEY------------------AK-HE---MVR---DLVAELSSLYG----EHILFFRGH----A--SEK--
-VIAGLWNPQT--TKTQPFGLKIGFSSCPK------------------------KTQD-GEEVALNKKAILN
EIAS-IAGDIISKVQVLH------------------------------------------------------
------------------------------------------
>T_verrucosum_302657348 gi|302657348|ref|XP_003020398.1| pre-rRNA processing protein Utp22 [Trichophyton verrucosum HKI 0517]
-----------------------------------------------------------MSGPTLKRRKL--
------------------------------------------------------------------------
------------------------------SS----------------------GEEEDS------------
----ANTSKK---------------PKSPAVQRNGRPSNSAA-------EYALAR-----------------
-GQFKSSM-----------------------------FKLQMDELLGQLRP-------------------DY
DK-------------LLSRVEKSLRKLKTVIEEIPNGN-PKTLA---EAKKEF--E----------------
---------------------------------------------SS----KVA-IPF---PEP------PP
-AKDVRYTFEYSKPV-DINVVGS--FAL-KTMAKGQGPT-Y-----IDLAVTLPS-----------------
---------------------------TLFHKKDYTSYRYFYKRAYYLARIAAAIKTAED-----VDFSISY
TYQDGNTLR----------PVLLLQ----P---------------ADGAEDDF-SR-SNCVIRIITAVEKDT
-FAL----------SHTFPS---------HNSLRL-------------------------------------
----DS----------EAEHKSIGA---------NS-----------THIYNASLRSEA-V---VS-AYLKL
H--HSAGVKCAAFKDSC----ILGRAWLRQRGFGTSFAS----------------GGF--GHFEW--A----
------------TVLALLLEGGGP----------------NGKPVLAPSY----------------------
------SSY-----------------------------QIFKATL-QFLSGK-----DL----TKPL---LM
---------HAPEG--LG--TVADT-----GF----------------------------------------
---------------PGLFDGKRGLNILYKMTPWSYKLLQREATLTLKM---LND-S--TRDHFDSIFITK-
VCDAFYRFDQVI--------SIT---------LPGRRPPTIQAA-----------------ERLQS----LH
RVLTKAL-----GDRATAIDL-----------------T-SGE-VPSWAVKS-TSPPKE---------SKKW
TIIAGLNL-DASNQGRSIDHGPSV----EDKEESA--AFRDFWGD-KAELRRFKDGSIKESLVW--SD--QA
SSG-T----------------PVQQILTYILHHHFK-VT---P--ENIV------------YMAADIGQ---
----------A---------IP-------------------GISNA-------LSTTPASEPVLEAFQKLER
HFQS-----------DES---LPIAFSQLLLATPFIRCS-----------------PDSP------------
--------G--APMDAVLLFQSSSRWPDDLGSIQMTKVALLLKVEESIRKADGV-IE--------ARVGTEN
N----ESNLLNTSFLEIHYSPFIIFRLRIHHEPEQAIIQAQLKSKDL-------------------PARKKE
ELAVALAAYKATFLQAPRHAQALQSLSNRYPLLPIAIRMLKSWIGAH-LLAPF--------VREELLELLTC
QIF-------------------------LA-------------SYPWD--APSNAFTAFLRTLHMLSKWDWQ
HEPLIVDFS-----------------------------GELESQDFTDIRTRFEAWR--K------------
---IDPVMKNV-----ALFAASNID--P----------------DGVTW-----------TQ---HSRPSRI
IASRMVMLAKAASKLVRE--KGVDLE-----------------VGE----LFRS----PLDDYDFLLHLSPS
FFSDRSK-----------------------------------------------------KAAFKNLHDSAL
TSEY------------------AK-HE---MVR---DLVAELSSLYG----EHILFFRGH----A--SEK--
-VIAGLWNPQT--TKTQPFGLKIGFSSYPK------------------------KTQD-REEVALNKRAILN
EIAS-IAGDIISKVQVLH------------------------------------------------------
------------------------------------------
>T_rubrum_327306481 gi|327306481|ref|XP_003237932.1| hypothetical protein TERG_02640 [Trichophyton rubrum CBS 118892]
-----------------------------------------------------------MSGPTLKRRKL--
------------------------------------------------------------------------
------------------------------SS----------------------GEEEDS------------
----ANAPKK---------------PKSPAVQRNGRPSNSAA-------EYALAR-----------------
-GQFKSSM-----------------------------FKLQMDELLGQLRP-------------------DY
DK-------------LLSRVEKSLRKLKTVIEEIPNGT-PKTLA---EAKKEF--E----------------
---------------------------------------------SS----KVA-IPF---PEP------PP
-AKDVRYTFEYSKPV-DINVVGS--FAL-KTMGKGQGPT-C-----IDLAVTLPS-----------------
---------------------------TLFHKKDYTSYRYFYKRAYYLARIAAAIKTAED-----VDFSMSY
TYQDGNTLR----------PVLLLQ----P---------------ADGAEDDF-SR-SNCVIRIITAVEKDT
-FAL----------SHTFPS---------HNSLRL-------------------------------------
----DS----------EVEHKSIGA---------HS-----------THIYNASLRSEA-V---VS-AYLKL
H--HSASVKCAAFKDSC----ILGRAWLRQRGLGASFAS----------------GGF--GHFEW--A----
------------TVLALLLEGGGP----------------NGKPVLAPSY----------------------
------SSY-----------------------------QIFKATL-QFLSGK-----DL----TKPL---LM
---------HAPEG--LG--TVADT-----GF----------------------------------------
---------------PGLFDGKRGLNVLYKMTPWSYKLLQREATLTLKM---LND-S--TRDHFDSIFITK-
VCDAFYRFDQVI--------SIT---------LPGRRPPTIQAA-----------------ERFQS----LH
RVLTKAL-----GDRATAIDL-----------------T-SGE-LPSWAVKS-ASPPKE---------SKKW
TITAGLNL-DASNQGRSIDHGPSV----EDKEESA--AFRDFWGD-KAELRRFKDGSIKESLVW--SD--QA
SSG-T----------------PVQQILTYILHHHFK-VT---P--ENIV------------YMAADIGQ---
----------A---------IP-------------------GISNA-------LSTTSASEPVLEAFQKLER
HFQS-----------DES---LPIAFSQLLLATPLLRCS-----------------PDSP------------
--------G--APMDAVLLFQSSSRWPDDLGSIQMTKVALLLKVEESIRKADGV-IE--------ARVGTEN
H----ESNLLNTSFLEIHYSPFIIFRLRIHHEPEQAIIQAQLKSKDL-------------------PARKKE
ELAVALAAYKATFLQAPRHAQALQSLSNRYPLLPIAIRMLKSWIGAH-LLAPF--------VREELLELLTC
QIF-------------------------LS-------------SYPWD--APSNAFTAFLRTLHMLSKWDWQ
HEPLIVDFS-----------------------------GELESHDFTDIRTRFEAWR--K------------
---IDPVMKNV-----ALFAASNID--P----------------DGVTW-----------TQ---HSRPPRI
IASRMVMLAKAASKLVRE--KGVDLE-----------------VGE----LFRS----PVDDYDFLLHLSPS
FVSGRPN-----------------------------------------------------KAAFKNLHDSAL
TFEY------------------AK-HE---MVR---DLVAELSSLYG----EHILFFRGH----A--SEK--
-VIAGLWNPQT--TKTQPFGLKIGFSSCPK------------------------KTQD-GEEVALNKKAILN
EIAS-IAGDIISKVQVLH------------------------------------------------------
------------------------------------------
>A_gypseum_315047624 gi|315047624|ref|XP_003173187.1| pre-rRNA processing protein Utp22 [Arthroderma gypseum CBS 118893]
-----------------------------------------------------------MSGPTLKRRKL--
------------------------------------------------------------------------
------------------------------GS----------------------GEGEDS------------
----TSVPKK---------------QKSPAVQRNGRASNSAA-------EYALAR-----------------
-GQYKSSM-----------------------------FKLQIDELLGQLRP-------------------DY
DK-------------LLSRVEKSLRKLKTVIEEIPNGT-PKTLA---EAKKEF--E----------------
---------------------------------------------SS----KVA-IPF---PEP------PP
-AKDIRYTFEYTKPT-DINVVGS--FAM-KTMAKGQGPT-H-----IDLAVTLPA-----------------
---------------------------TLFHKKDYTSYRYFYKRAYYLARIAAAIEAADD-----VDYATSY
TYQDGSTLR----------PVLLLQ----P---------------ADGAKDDF-SR-SNCVIRIITAVEKDT
-FSF----------SHTLPS---------HNSLRL-------------------------------------
----DN----------ETELKSIGT---------NS-----------THIYNASLRSEA-V---VS-AYLKL
H--HSAGVKCAAFKDSC----ILGRAWLRQRGFGASFAS----------------GGF--GHFEW--A----
------------TLLALLLEGGGP----------------NGKSVLAPSY----------------------
------SSY-----------------------------QIFKATL-QFLSGR-----DL----TKPL---LI
---------HAPEG--LG--TVTDT-----GF----------------------------------------
---------------PGLFDGKRGLNILYKMTPWSYKLLQREATLTLKM---LND-S--TRDHFDSIFITK-
VSDAFYRFDQVT--------AIT---------LPGRRPPTIQAA-----------------ERLQS----LH
RVLTKSL-----GDRATTIDL-----------------T-SGE-LPSWPVKS-ISPSKE---------NKKW
VITAGLNL-DAANQGRSIDHGPSV----EDKEESA--AFRNFWGD-KAELRRFKDGSIKESLVW--SD--QA
SSG-T----------------PVQQILTYILQHHFK-VT---P--ENIV------------FMAANISQ---
----------A---------IP-------------------GISNA-------LSMTQTSEPVLEAFQKLER
HFQS-----------DES---LPIAFSQLLLATPLLRCS-----------------PDLP------------
--------G--APMDAILLFQSSSRWPDDLGSIQMTKVALLLKVEESIRKADGV-IQ--------VRVGTEN
H----ESNLLNTSFLEVHYSSFIIFRLRIHHEPEQSIIQGQLKSKDL-------------------PARKKE
ELAVALAAYKATFLQAPRHAQALQSLSNRYSLLPIAIRMLKSWTGAH-LLAPF--------IREELLELLTC
QIF-------------------------LT-------------SYPWD--APSNAFTAFLRTLHMMSKWDWQ
HEPLIVDFG-----------------------------GELESQDFTDIRTRFEAWR--K------------
---IDPIMKNV-----ALFAASNID--P----------------DGVTW-----------TQ---HSRPPRI
IASRMAMLAKAASKAVRE--KGVDLD-----------------VGE----LFRS----PVDDYDFLLHLSPS
FVSDHTK-----------------------------------------------------KAAYKNLQDSAL
TSEY------------------VK-HE---MVR---DLVAELSSIYG----EHILFFHGH----A--SEK--
-VIAGLWNPQT--TKTQPFGLKIGFSSCPT------------------------KTKD-GEEVALNKKAILN
EIAS-IAGDIISKVQVLH------------------------------------------------------
------------------------------------------
>A_otae_296804872 gi|296804872|ref|XP_002843284.1| pre-rRNA processing protein Utp22 [Arthroderma otae CBS 113480]
-----------------------------------------------------------MSGPTLKRRKL--
------------------------------------------------------------------------
------------------------------SA----------------------GDEEDN------------
----ANAVKK---------------QKSPAVQRNGRPSNSAA-------EYALAR-----------------
-GQYKSSM-----------------------------FKLQMDELLGQLRP-------------------DY
DK-------------LLSRVEKSLRKLKTVIEEIPNGT-PKTLA---EAKKEF--E----------------
---------------------------------------------SS----KIA-IPF---PDP------PP
-AKDIRYSFEYAKPA-DINVVGS--FAL-KTIVKGQGPT-Y-----IDLAVTLPS-----------------
---------------------------TLFQKKDYTSYRYFYKRAYYLACIAAAIKSAQD-----VDYAISY
VYQDGNTLR----------PVILLQ----S---------------AEGADDDF-SR-SNCAIRIITAVEKET
-FSL----------SHTLPS---------HNSLRL-------------------------------------
----EN----------ETEVQS------------NL-----------THVYNASLRSEA-V---VS-AYLKL
H--HSAGVKCAAFKDSC----ILGRSWLRQRGFGTSLAL----------------GGF--GHFEW--A----
------------TLLALLLEGGGP----------------NGKAVLAPSY----------------------
------SSY-----------------------------QIFKATL-QFLSGR-----DL----TKPL---LI
---------HVPEG--MG--TVADA-----GF----------------------------------------
---------------PALFDGKRGLNVLYKMTPWSYKLLQREATLTLKM---LND-S--ARDHFDNIFITR-
ISDAFYRFDQVI--------SIT---------LPGRRPPTLQAA-----------------ERLQS----LH
RVLTKAL-----GDRATMIHL-----------------A-SAE-PSTWPVKS-TSPSKE---------GKKW
TVTVGLNL-DAAQQDRSIDHGPSV----ENKEESV--AFRDFWGP-KAELRRFKDGSIKESLVW--SD--QA
SSG-S----------------PIQQILTYILHHHFK-VT---S--ENII------------FMAADISQ---
----------A---------VP-------------------GISNA-------ASSVPTSEPVLEAFQSLER
HFQS-----------DES---LPIAFSQLLIATPLLRYS-----------------PDSP------------
--------G--APIDVVLLFQSSSRWPDDLSSIQMTKVALLLKVEESVRKANGV-IQ--------ARVGTEN
Q----ESKLLNTSFLEVHYSSAIVFRLRIHHEREQTIIQSRLKSKEL-------------------PARQKE
ELAVALAAYKATFLQAPRHAQVLQSLSNRFPLLSVAIRMFKAWVGAH-LLTPF--------VREELPELLTC
QVF-------------------------LN-------------SYPWD--APSSAFTAFLRTIHMLSKWDWQ
HEPLIVDFG-----------------------------DELESQDFADIRTRFEAWR--T------------
---IDPGMKNV-----ALFAASNVD--R----------------DGVTW-----------TQ---FRRPPRI
IASRMTMLAKAASKVVRE--RGVDLN-----------------VGE----LFRS----PVNDYDFLLHLSPS
FVSDRSK-----------------------------------------------------KAAFKNLHESAL
STEY------------------SK-YE---IVR---DLVAELTNLYG----EHILFFHGH----A--SEK--
-VIAGLWNPQS--TKTQPFGLKIGFSSCPR------------------------KTNDEKEELALNKKAILN
EIAS-IAGDIISKVQVLH------------------------------------------------------
------------------------------------------
>A_capsulatus_154281257 gi|154281257|ref|XP_001541441.1| predicted protein [Ajellomyces capsulatus NAm1]
-----------------------------------------------------------MAEITAKRRKL--
------------------------------------------------------------------------
------------------------------SV----------------------SDGAQQPA----------
-------------------------------RNGVKWTQSRSRSHAPTAELAVAS-----------------
-GVFKSNA-----------------------------FKLQVDELLSQLRP-------------------DH
DK-------------LLARVEKPLRTLKSIIEKIPNIP-AKTVS---EAEKDL--G----------------
---------------------------------------------KR---SGVS-VPF---PEP------RP
-AKDTKYTLEYAAPV-NINVVGS--FAV-KTEIKSKLT--T-----IDLAITIPG-----------------
---------------------------SLFQKKDYLNYRYFHKRAYYIACIAAGIKDTLE-----PGFKISW
SYQGGDTLR----------PVILLE----P---------------AEGADESF-IR-SKSRIRILIAIDKDV
-FPT----------SVTFPT---------ATNIRK-------------------------------------
----NN----------ADHDQQQDSTQ-PRDHIATP-----------TPIYNSAIRSEA-S---VS-AFLKL
Q--YAASVKCTAYRDAC----ILGRIWLQQRGFGTSFAQ----------------GGF--GHY---------
------------------------------------------------------------------------
------------------------------------------------------------------------
------------GI--S---KLPPS-----DV----------------------------------------
---------------PIFFDGKRGMNILYKMSPWSYSLLRHEALTTLKM---LND-P--LRDNFNGVFIFK-
VDDPLCRFDHLI--------SIS---------PQIALSSTLRIR-----------------KYQSS----VY
EVLFKAL-----GDRAKLINL-----------------S-VPD-PPDWPVGSGAPPFTK---------ENGP
SITLGLLL-DAEHSNRIVDHGPSA----EDKEASA--TFQKFWGD-KSELRRFKDGSIVESLVW--SD--RQ
SDP-P----------------IVQQIVAHILKLHLG-LG---E--NRIT------------FANYDLGN---
----------E---------YFN------------------GTSAL-------NPTSS-FQPYMDAFSSLEK
LLQG-----------IDG---LPLTLHQLSPASPLLRYTSTQISN----------SGLVQ------------
--------N--SPADVLLQFEGSTRWPDDLTAIQMTKLAFLLKIAELLQDSGEV-AS--------CQVGLEN
E----NSRLLNTSFLDIVLPNSITFRLRIYHDREQTLLEQQLKKKDL-------------------AARQKE
DLAFALATHRRAFIQAPRHTQAIRILSTRFPLLSPTIRLVKKWANSH-LLTPH--------LREELLELIVC
RVF-------------------------VH-------------PYPWD--APSSIVTGFLRTLHFLSRWDWQ
LEPLIVALN-----------------------------QELTLQQLSEVQTRFDAWR--N------------
---IDPMMNTV-----ALFAASNLD--R----------------DGVTW-----------TQ---FSKPPRV
VAARLSALSKSAMKLVAE--KKLDLH-----------------APE----LFIS----PFTDYDFVLWLNLK
YAAGSRK------KRE-------------------------------------------DRAVFKNLQGLCQ
GVLD------------------GD-MT---GVKPAAAFADELTRLYG----HAIVFFHGD----H--EEAGG
GVIAGVWNQQT--TKPRTWGLKIGYSTIPSIV--------------------E-GEEENRTELAPNKTAILN
EIAT-IGGELVEKIQVNR------------------------------------------------------
------------------------------------------
>A_dermatitidis_261195799 gi|261195799|ref|XP_002624303.1| pre-rRNA processing protein Utp22 [Ajellomyces dermatitidis SLH14081]
-----------------------------------------------------------MAEISAKRRKL--
------------------------------------------------------------------------
------------------------------SI----------------------GDGAQQPT----------
-------------------------------RNGTKWMESRSRSDAPTAELAVAS-----------------
-GVFKSNV-----------------------------FKLQVDELLSQLRP-------------------DH
GK-------------LHSRVEKPLRKLKSIIENIPAIP-PKTVS---EAEKEL--R----------------
---------------------------------------------KR---SGVI-APF---PDP------RP
-AKDTKYTLEYAAPA-NINVVGS--FAV-KTEIKSKLT--T-----IDLAVTIPR-----------------
---------------------------SLFQKKDYLNYRYFHKRAYYIACIAAGIKEAAE-----PGFKISW
SYQDGDTLR----------PVILVE----P---------------TEGADEAF-IR-SKSRIRILTAIEEDI
-FPT----------SVTVPT---------SNNIRK-------------------------------------
----KN----------ADHAQQQDSTQ-AVDH--AP-----------TPIYNAAIRSEA-S---VS-GFLRL
Q--YAASVKCPAYPDAC----ILGRIWLQQRGFGTSFTQ----------------GGF--GHFEW--A----
------------TVVALLLEGGGP----------------NGKPLLSPSY----------------------
------SSY-----------------------------QIFRATI-QFLSGK-----NL----TQPF---ML
---------DAAGI--S---KLPPS-----DV----------------------------------------
---------------PVFFDGKRGVNILYKMSSWSYALLRHESLTTLKM---LND-S--LCDNFNGVFILK-
VDDPLCRFDHLI--------SIS---------PQTALSSTLRMV-----------------KYQSS----IY
KTLLKAL-----GDRAKLINL-----------------S-IPD-TPAWPVELGARPSTK---------ENGP
SITLGLLL-DAEHCNRIVDHGPSA----EDKEAAA--AFQKFWGD-KSELRRFKDGSIVESLVW--SD--RQ
SDP-P----------------IVQQIVAHILKLHFG-LD---E--SRIT------------FASYGLDA---
----------E---------YFN------------------GVGAL-------NPTAP-FQPYMDAFSSLEK
LLQG-----------IDG---LPLTLHQLSAASPLLRYTATQVSS----------SGLVQ------------
--------N--TPADILLQFEGSTRWPEDLTAIQMTKLAFLLKIAELLQDSGEV-AS--------CQVGLEN
E----NSKILNTSFLDIVLPNTITFRLRIYHDREQTLLEQQLKKKDL-------------------AARQKE
ELASALATHRRAFIQAPRHTQTIRTLSTRFPLLSPTIRLVKKWANSH-LLTPH--------LRDEFLELIVC
RIF-------------------------VH-------------PYPWD--APSSVITGFLRTLHFLSHWDWQ
LEPLIVDLN-----------------------------QELTSQQLSEIQTRFDAWR--N------------
---IDPMMNTV-----TLFAASNLD--P----------------DGVTW-----------TQ---FSKPPRV
VAARLSALSKSAMRLVTE--KRLDLH-----------------APE----LFLS----PLTDYDFVLRLNPK
YVSGGRK------KKK-------------------------------------------DQVVFKNLQGLGQ
GGLD------------------GD-MT---GFKPAAAFVDELTCLYG----HAIVFFHGD-------GESGG
GIIAGVWNQQT--TKPRGWGLKIGYSTVPSNV--------------------EGGAEENGAELMPNRTAILN
EIAT-IGGELVEKIQVNR------------------------------------------------------
------------------------------------------
>P_sp._295657193 gi|295657193|ref|XP_002789168.1| U3 small nucleolar RNA-associated protein [Paracoccidioides sp. 'lutzii' Pb01]
-----------------------------------------------------------MSEVSAKRRKL--
------------------------------------------------------------------------
------------------------------ST----------------------ENGAQHAT----------
-------------------------------RKGVKGTENRSRSDVPTAELAAAS-----------------
-GMFKSNV-----------------------------FKLQVDELLSQLRP-------------------DH
DK-------------LLSRVEKPLRKLKSIIERIINIP-PKPVY---EAEREL--R----------------
---------------------------------------------KR---SGIA-VPF---PDP------RP
-AKDTKYTLQYTSPV-NINVVGS--FVI-KTEVKSKLT--T-----IDLAVTIPS-----------------
---------------------------SLFQRKDYLNYRYFHKRAYYIACIAAGIKDAGE-----PDFKISW
IYQDGNTLR----------PVILLE----P---------------TENADESF-IR-SKSCIRILTSIEDAV
-FPT----------HLTLPT---------SNNIRK-------------------------------------
----GN----------ADQDQQSNSSQAAVDH--TP-----------TSIYNATLRSEA-S---VS-AFLKL
Q--YAASLKCAAFRDAC----ILGRIWLQQRGFGTSFAQ----------------GGF--GHFEW--A----
------------TLLALLLEGGGP----------------NGKPLLSPSY----------------------
------SSY-----------------------------QVFKATI-QFLSGK-----NL----VQPF---ML
---------QAGDV--S---KIPAS-----DV----------------------------------------
---------------PVFFDGKRGLNILYKMSSWSYALLRHESFTTLKM---LND-S--LCDNFNGIFIWK-
VDDPLCRFDHLI--------SVS---------PQTALSSTLHIV-----------------KYQSS----IY
QVLSKAL-----GNRAKLINL-----------------F-VRD-TPAWPIDSGSLPSAK---------EDSS
SVTIALLL-DAEHSNRIVDHGPSA----EDKEASI--SFRRFWGD-KSELRRFKDGSIMESLVW--SD--RA
SDP-P----------------IVQQIVSHILKLHFG-LE---E--SRIA------------LANYGLNA---
----------D---------YFN------------------GASAL-------NPTAP-FQQYMDAFDSLEK
LLKG-----------MDG---LPLTLHQLSAASSLLRYTSTQVSS----------NGLTQ------------
--------H--NPADIILQFEGSTRWPDDLTAIQMTKLAFLLKIAELLEESKEV-AS--------CQIGIEN
E----SRKFLNTSFLDIALPSSIIFRLRIYHDREQTLLEQQLKRKDI-------------------AGRQKE
DLAFALATHRRNFIQAPRHTQTIRTLSTRFPLLSPTIRLVKKWANSH-LLTPY--------LREELLELIVC
RVF-------------------------VH-------------PYPWN--PPSSILTGFLRTLHFLSRWDWK
LEPLIVDLN-----------------------------QELTPQQLSEIQKRFDAWR--N------------
---IDPMMNTV-----ALFVASNLD--P----------------DGISW-----------TQ---FSKPPQV
VAARLSALAKSAMKLVTE--KRLDLK-----------------APE----LFRS----PLADYDFVLRLHPK
YVSGSHN------KKK-------------------------------------------NQIVFKNVQGLGH
GGFG------------------YD-MT---GFKPAAVFVDELSHLFG----HAIMLFHGD----D--EESGG
GVIAGVWNQQT--TKPRPWGLKIRYSIVPSNV--------------------E-GSDEDGTELIPNKSAILN
EIAA-LGGELVKKIQVNR------------------------------------------------------
------------------------------------------
>A_clavatus_121704620 gi|121704620|ref|XP_001270573.1| pre-rRNA processing protein Utp22 [Aspergillus clavatus NRRL 1]
------------------------------------------------------------------------
------------------------------------------------------------------------
---------------------------------------------------------------MS-------
----SMGR---------------------------KAQGDRSG------ELALAS-----------------
-GLYKSSF-----------------------------FKLQLDELLTESRP-------------------NY
DK-------------QTARAQDILHKLKDLIERLPERP-AKPAF---EAGKEL--R----------------
---------------------------------------------SA---HAIV-VPF---PEP------RP
-SKDTKYSVGYARPS-DINVVGS--FAL-RTGARTTEKH-T-----IDLAVTMPS-----------------
---------------------------TLFQEKDYVNYRFFHKRAYYIACIAVGIRDAQD-----LNFNVKF
ALQDGDSLR----------PAIILE----P---------------RSSEKDGS-IL-TKSRIRIITAVEENL
-FAL----------SRTLPL---------KNNIRH-------------------------------------
----GM----------GENPGSD-----------EP-----------TPFYNAALRSEA-T---VA-SYHKH
I--HSTIRHCDSFRDAC----LLGRIWLQQRGFASPFQE----------------SGF--GGFEW--T----
------------CLMSLLFEGGGA----------------NGKPILLKSY----------------------
------SSY-----------------------------QLFKATL-QFLAGR-----DL----TKPL---IL
---------PAAAG--I---EFP-T-----DG----------------------------------------
---------------PVLFDGKRGLNILYKMTLWSYAFLRHEATVTLKM---LNE-S--RDDNFDKVFIVK-
ANESMLRFDRVV--------AL----------PSAESDNVLRAI-----------------RNQYA----IY
DVLKKAL-----GDRAKLIHI-----------------S-SSP-LEPWSVQ--AKLSSQ---------RAKG
GLSVGLLL-NSENASRVVDHGPSA----EQKEEAA--SFRSFWGE-KAELRRFKDGSILESLVW--SD--QP
SSK-S----------------IVYQILSYILRRHFN-YA---E--EDIQ------------YVGDEYEA---
----------L---------LSSC-----------------GDGII-------SYTSPSFQVVSDAFNSLEK
SIQN-----------MEE---VPLTVRHLAPAGPLLRYAALRVQP----------APGVS------------
--------S--ERVDVILQFESSARWPDDLVAIQMTKVAFLIKIGDSLESSGVA-TS--------CKVGLEN
E----SSRILNNAFLDVVHVSGVIFRLRIHHDREQTLLERSLKEKGV-------------------TAQVKQ
NIAYALSLYKRTFLQSPRLTQAIRTLCTRHPLLSPTIRLVKHWFHCH-LFTGH--------LNEEVIELFAV
RAF-------------------------TQ-------------PYPWD--APSSLMVGFLRTLHLLSRWDWQ
QEPLMIDLS-----------------------------GQLDQNAVEAIRTRFSAWR--Q------------
---IDPAMNNV-----ALFVASDID--P----------------EGVSW-----------TQ---YEMPSKV
VAARLSILAKAAMKMMRQ--KGHTLN-----------------PSD----LFQT----SLAPYDFILNLRSK
GFTDLLA----------------------------------------------------SSSRYKNLQQQVI
QDRA------------------DK-LS---VVK---TFVRDLQACFS----PSALFFHGD----E--HCN--
-VVAGLWNPHT--VKPKNWSLKMTYSTSPLAL--------------------MNSGSKGSDDVSINQTAILN
EISR-LGAGLIERIEVNSRDTATCT-----------------------------------------------
------------------------------------------
>A_fumigatus_71000741 gi|71000741|ref|XP_755052.1| pre-rRNA processing protein Utp22 [Aspergillus fumigatus Af293]
-----------------------------------------------------------MSAHTAKRRKL--
------------------------------------------------------------------------
------------------------------SP----------------------RPENGSTQKFS-------
----SDGRDA---------------ELSKSIRSNRKVQDDRAG------ELAIAS-----------------
-GLYKSSF-----------------------------FKLQLDELLSSSKP-------------------NY
DK-------------QVSRVQDTLHRVKEAIEQLHERP-PMLPC---EAEREL--R----------------
---------------------------------------------TT---HGIV-VPF---PDP------RP
-SRETKYSVSYVPPT-NINVVGS--FAS-KTGIKQTEKY-T-----IDLAVTMPR-----------------
---------------------------SLFQEKDYVNYRFFHKRAYYIACLAAGLREAQD-----LGLDVKF
ATQEGDSLR----------PVLILE----P----------------SSATSAL-AL-ARSQIRVITAIEDDL
-FPI----------SRTLPT---------KNNVRH-------------------------------------
----VS----------RENTGNS-----------EP-----------TPFYNSALRSEA-T---VG-SYHKH
L--HSTIRQCDAYQDAC----LLGRIWLRQRGFASSFHM----------------GGF--GGFEW--A----
------------LLMSLLLEGGGA----------------NGKPVLLKSY----------------------
------SCY-----------------------------QLFKATI-QFLAGR-----DF----TKPL---LF
---------STVDE--V---SFP-G-----DG----------------------------------------
---------------PVVYDGKRGINILYKMTPWSYAFLRHEAGMTLKM---LNE-S--RDDNFEKVFIVK-
VNEPMLRFDRII--------VL----------PSFDNRNILQAI-----------------RNQRA----IY
GVLLRAL-----GDRVKLIHI-----------------S-SRS-IEPWSVL--ASPSSK---------KLKE
RISVGLLM-NPENVSRVVDHGPSA----EQKEEAA--SFRSFWGE-KAELRRFKDGSILESLVW--SD--HP
SSK-S----------------IVFQILSYILRRHFN-FV---D--EDIH------------YIGDEFEE---
----------R---------LNSY-----------------GSGII-------SYTSPSFQLIADAFSSLEK
SIQD-----------MEG---VPLTVRHLAPASPLLRYAALRVQH----------PSSIS------------
--------G--ERVDVVLQFESSARWPDDLVAIQMTKVAFLVKIGDCLESSGVA-TS--------CRVGLEN
E----TSRILNNAYLDIFHASGVVFRLRIHHDREQTLLERLLKQKGE-------------------SAQAKQ
EVAYALAMYKRTFLQSPRLTQAIRTLCTRHPLLSPTVRLLKHWFLCH-LFKGH--------VCDELMELFAV
RVF-------------------------TQ-------------SYPWD--TPSSVMAGFLRTLHLLSRWDWQ
QEPLMVDLG-----------------------------GQLDQNAVEVIRTRFAAWR--K------------
---IDPAMNNV-----ALFVASDID--T----------------DGISW-----------TQ---YGMPSKV
VAARMSSLAKAAVRLMRE--KGYALD-----------------VSD----LFHT----SLAPYDFVLSLRSK
ALTELLAPPPSSSSSS-------------------------------------------SSSRFKNLQQQII
PERA------------------DK-LT---VAR---TFVRELQACFS----PNILFFHGD----E--QCD--
-VIAGLWNPST--VKPKVWSLKMTYSTKPVAL--------------------VKPEVKGSEDVSINQTAILN
EIAR-LGAHLIEGIDVYNEDAENSA-----------------------------------------------
------------------------------------------
>N_fischeri_119493412 gi|119493412|ref|XP_001263896.1| pre-rRNA processing protein Utp22 [Neosartorya fischeri NRRL 181]
-----------------------------------------------------------MSAHTAKRRKL--
------------------------------------------------------------------------
------------------------------SP----------------------PPENGSTQKFS-------
----SNGRDA---------------ELSKSIRSNSKVQDDRSG------EFALAS-----------------
-GLYKSSF-----------------------------FKLQLDELLSSSKP-------------------NY
DK-------------QVSRVQDTLHRVKEAIERLHERP-PMLAC---EAEREL--R----------------
---------------------------------------------TT---HGIV-VPF---PDP------RP
-SRETKYSVSYVPPT-NINVVGS--FAS-KTGIKQTEKC-T-----IDLAVTMPR-----------------
---------------------------SLFQEKDYVNYRFFHKRAYYIACLAAGLREAQD-----LGLDVKF
ATQEGDSLR----------PVLILE----P----------------SSATSHL-AL-ARSQIRVITAIEDDL
-FPI----------SRTLPT---------KNNVRH-------------------------------------
----VS----------SENTGNS-----------EP-----------TPFYNSALRSEA-T---VG-SYHKH
V--HSTIRQCDSYRDAC----LLGRIWLQQRGFASSFHL----------------GGF--GGFEW--A----
------------LLMSLLLEGGGA----------------NGKPILLKSY----------------------
------SCY-----------------------------QLFKATI-QFLAGR-----DL----TKPL---LF
---------STVDG--V---PFP-G-----DG----------------------------------------
---------------PVVYDGKRGINILYKMTPWSYAFLRHEAGITLKM---LNE-S--RDDNFEKVFIVK-
VNEPMLRFDRII--------AL----------PSFDNGNILQAV-----------------RNQQA----IY
GVLLRAL-----GDRVKLIHI-----------------S-SRS-IEPWSVL--ARPSSK---------KLKE
RISVGLLM-NPENVSRVVDHGPSA----EQKEEAA--SFRSFWGE-KAELRRFKDGSILESLVW--SD--HP
SSK-S----------------IVFQILSYILRRHFN-FV---D--GDIH------------YIGDEFEE---
----------K---------LNSY-----------------GSGIV-------SYTSPSFQLIADAFSLLEK
SIQD-----------MEG---VPLTVRHLAPASPLLRYTALRVQH----------ASSLP------------
--------G--ERVNVVLQFESSARWPNDLAAIQMTKVAFLVKIGDCLESSGVA-TS--------CRVGLEN
E----TSRILNNAYLDIFHASGVIFRLRIHHDREQTLLERLLKQKGE-------------------NAQAKQ
EVAYALAMYKRTFLQSPRLTQAIRTLCTRHPLLSPTVRLLKHWFNCH-LFKGH--------VCDELVELFAV
RVF-------------------------TQ-------------SYPWD--TPSSVMAGFLRTLHLLSRWDWQ
QEPLMIDLG-----------------------------GQLDQNAVEVIRTRFAAWR--K------------
---IDPAMNNV-----ALFVASDID--T----------------DGISW-----------TQ---YEMPSKV
VAARMSSLAKAAVRLMRE--KGYALD-----------------VSD----LFHT----SLAPYDFVLSLRSK
ALTEVLAPP----STS-------------------------------------------SSSRFKNLQQQVI
PERA------------------DK-LT---VVS---TFVRELQACFS----PNILFFHGD----E--QCD--
-VIAGLWNPHT--VKPKNWSLKMTYSTKPVAL--------------------VKPEVKGSEDVSINQTAILN
EIAR-LGAHLIEGIDVYKEDTENSA-----------------------------------------------
------------------------------------------
>A_terreus_115402991 gi|115402991|ref|XP_001217572.1| conserved hypothetical protein [Aspergillus terreus NIH2624]
-----------------------------------------------------------MSAHSAKRRKI--
------------------------------------------------------------------------
------------------------------SP----------------------SPTTDEGPAPK-------
----SFKNDR---------------SVAGA--SGQQGKSSRSA------EVALAS-----------------
-GFYKSSF-----------------------------FKLQLDELLSDSRP-------------------NY
DK-------------QISKLQDILHKLKNAIESLPERS-PKPAL---EAEKEL--R----------------
---------------------------------------------SK---HGIA-VPY---PDP------RP
-GKDTKYTVSYSPPV-NVNVVGS--FSL-RNGAKAAAPY-T-----IDLAVTMPS-----------------
---------------------------SLFQEKDYVNYRYFHKRAYYIACLAAGIKETKD-----LDVGVKF
GFQDGDSLR----------PIIILE----P---------------NDSASSGV-KH-AKSQIRVITAIKDDL
-FPI----------TRTLPM---------KNNIRQ-------------------------------------
----GS----------KDNQEDG-----------QP-----------TPYYNAALRSEA-T---VG-LFHKL
L--YSTAKNCEAFRDAC----ILGRTWLRQRGFTSSFQS----------------GGF--GGFEW--A----
------------ALMSLLFEGGGP----------------NGKPVLLKSY----------------------
------SSY-----------------------------QLFKATM-QFLAGR-----DL----RTPL---LL
---------SAKD---I---TFP-D-----GT----------------------------------------
---------------PVLYDGKRGLNVLYKMTPWSYTFLQHEAGITLKM---LNE-S--RDDHFEKVFILK-
VNEPMLRFDRLV--------EL----------PVTDNGNTLQAL-----------------RNQNS----VY
EVLGRAL-----GDRAELIYI-----------------S-GQS-PRPWPLD--AKPSRS---------KTHA
SISVGLIL-NSEHAMRVVDHGPSA----EEKEEAA--SFRTFWGE-KAELRRFKDGSIRESLVW--SD--QP
SSP-S----------------IVYQIVVYILNRHFN-YV---E--EDVK------------YVGDEYDD---
----------Q---------LRTC-----------------GHGVV-------SYSSPAFQLIGDAFNSLEK
SVHA-----------MDD---VPLTIRHLAPASPSLRYTSLHVQN----------GSTVT------------
--------R--SPVDVVLQFESSARWPDDLTAIQMTKVAFLVKIGDSLTSSGVA-ST--------CKVGLEN
E----SSQILNNAFLDIVHESGVIFRLRIHHEREQTLLERQLKEKGA-------------------SPQAKQ
EIAFALSAYKRLFNQSTRLTQAIRTLCTRFPLLSPTIRLVKHWFNCH-LFTGY--------INEEVIELLVA
RAF-------------------------TQ-------------PFPWE--SPSSVMAGFLRTIHFLSRWDWQ
QEPLMVDLG-----------------------------GELTPEVIETIRTRFSAWR--N------------
---IDPAMNSL-----ALFVASDID--H----------------DGVTW-----------TQ---YEMPPKV
VAARMSSLAKAAVKLLRE--KGYALD-----------------ISE----LFQT----SLEPYDFIITLRSK
VLDGRSA----------------------------------------------------SSTKFKNL-NPAL
GDPA------------------SN-ST---VVK---SFIRDLQACFN----PNILFFHGD----E--YSD--
-VIAGLWNPQT--TKPKGWSLKTAYSTIPSVL--------------------EDAEAEHGQ-VSINRDAILN
EISR-LGAGLVDN-RAFGPNT---------------------------------------------------
------------------------------------------
>A_niger_317033206 gi|317033206|ref|XP_001395072.2| pre-rRNA processing protein Utp22 [Aspergillus niger CBS 513.88]
-----------------------------------------------------------MSAHAAKRRRL--
------------------------------------------------------------------------
------------------------------SP----------------------SPDDSSDAPKS-------
----SRKADV---------------S---TLRTNGRAKNDRSA------ELALAS-----------------
-GFFKSTF-----------------------------FKLQLDELLNGSRP-------------------NY
DK-------------QVSRLQDTLHKLKSVIECLPDRP-PKPTS---EAEKEL--R----------------
---------------------------------------------GA---HGIT-VPF---PEP------RP
-AKDTKYTVSYSKPT-NINVVGS--LAL-KTGAKSDVPL-T-----VDLAVTMPS-----------------
---------------------------ALFQAKDYVNYRYFHKRAYYIASLAAGIREAEG-----LNLTVKF
GLQDGDSLR----------PVILLE----P---------------NGTEKPES-LP-AKYQIRIITAVEDSL
-FPI----------SRTLPS---------RNNIRQ-------------------------------------
----GS----------TDAPVSQ-----------ES-----------TPFYNATLRSEA-A---VA-QYHKF
L--YNAARNCESFKDAC----ILGRTWLRQRGLSSSPYK----------------GGF--GGFEW--T----
------------VLMALLFEGGGP----------------NGKPVLLKSY----------------------
------SSY-----------------------------QLFKATL-QFIAGR-----DL----TIPL---LF
---------SATD---I---SFP-D-----GV----------------------------------------
---------------PVLYDGKRGMNVLYKMAPWSYAFLRREANTTVRM---LNE-S--RDDNFDKVFIVK-
VNEPLLRFDRIV--------KL----------PAPDSANILRNL-----------------RSQTA----VY
DVIVRAL-----GDRADLVHI-----------------H-GDA-LKPWPVD--AKPHRK---------PESE
GVFVSLVL-NTDNAERVVDHGPSA----EQKEEAA--SFRLFWGE-KAELRRFKDGTIRESLVW--TD--EK
SSP-S----------------IVYQILAYILRRHFN-YT---D--DDVI------------FIGDEFDD---
----------K---------LREG-----------------GDDVF-------SYSSPAFQAITDAFSSVQR
SIQD-----------LDG---VPLTVRHLAPASPSLRYTALRLHG----------TAGVA------------
--------S--SPADIVLQFESSARWPDDLKAIQMTKIAFLIKIGDSLKSGGVA-SA--------CRVGLEN
E----STGLLNNSFLDITHTSGIVFRLRIHHEREQLLLERQLKEKGA-------------------SPLAKQ
QVAYALSAYKRLFIQTPRLTQAIRTLCTRFPLLSPTIRLVKYWFNCH-LLAGH--------VNQELIELLVV
RVF-------------------------TQ-------------SYPWD--IPSSVMAGFLRTLHVLARWDWQ
QEPLMVDF------------------------------GELNKESMETIQTRFSAWR--S------------
---IDPAMNTV-----ALFVASDID--T----------------DGVTW-----------TQ---HEMPPKV
VAARMCTLAKAAMKLLRE--QGYGLA-----------------VSD----LFHT----SLAPYDFVINIRPG
LLQERLA----------------------------------------------------LSTRFKNLDSRRT
A-RA------------------AK-PA---MVS---SFARDLQACYH----PNMLLFHGD----E--SCS--
-VIGGLWNPQI--LKPKNWTLKLAYSTCP-------------------------SEPRADEEVSMNCQAVLS
EIAR-LGADLVDSIEVHTGVASEK------------------------------------------------
------------------------------------------
>A_flavus_238506114 gi|238506114|ref|XP_002384259.1| pre-rRNA processing protein Utp22 [Aspergillus flavus NRRL3357]
-----------------------------------------------------------MSAHTAKRRKL--
------------------------------------------------------------------------
------------------------------SP----------------------SPQITQRAGQSNASNLNG
LLKMARNESS---------------SMDGLIR---RKKSDRSA------ELALAS-----------------
-GVYKSNL-----------------------------FKLQLDELLTESRP-------------------NY
DK-------------HVSKLQDTLHRLKEVIDNIPERP-PKPAV---EAEKEF--R----------------
---------------------------------------------ST---HGIL-VPY---PEP------RP
-GRDTKYTVSYSKPT-NVNVVGS--FVL-RTGVRASEPY-T-----VDLAVTMPS-----------------
---------------------------SVFQEKDYVNYRFFHKRAYYIACLAAGIKDVEN-----LDFDIKF
AQQDGDSLR----------PLILLE----P---------------TDSAKNGS-QS-MRSQIRIFTAIEDTL
-FPI----------VRTLPM---------KNNVRQ-------------------------------------
----GS----------PDQPEPR-----------AP-----------TPFYNAALRSEA-T---VA-PFHKL
L--HSTAQICDSFRDAC----ILGRIWLRQRGFGSSFQQ----------------GGF--GGFEW--T----
------------VLMSLLFEGGGF----------------NGKPILLKSY----------------------
------SSY-----------------------------QLFKGTI-QFLAGR-----NL----LTPL---LL
---------FASD---I---SSP-T-----GT----------------------------------------
---------------PMVYDGKRGLNILYKMSPWSYSLLRHEANITLRM---LNE-S--RDDNFDKVFIYK-
VNEPMLRFDRLI--------TL----------PISESGTVLRTI-----------------HNHNA----IY
EVLKKAL-----GDRVNLIYL-----------------F-SHG-AEPWSVE--RKFSRK---------AASA
AIHVGLNL-NPENAMRVVDHGPFA----EQKEEAE--TFRSFWGE-KAELRRFRDGTIRESLVW--SD--QP
PSP-S----------------IVYQLLVYILRRHFN-YE---E--DEIG------------YIGDEFDE---
----------K---------LRNS-----------------GNGIF-------LYSNPAFQLVTDAFNSLER
SFQR-----------MDE---VPLTVRQLALASPLSRYSALRVQS----------ASGLI------------
--------R--DPVDIVLQFESSSRWPDDLVAIQMTKVAFLIKIGDSLVSSAAA-SS--------CKVGLEN
E----SNRTLNNAFLDISHTSGVIFRLRIHHDREQLLLERQLKEKGA-------------------SLQVKQ
EAAYTLSAYKRLFIQSPRLTQAIRTLCTRFPLLSPTIRLVKHWFNCH-LFTGH--------VNEEVIELVVA
RVF-------------------------TQ-------------PYPWD--TPSSVMVGFLRTLHFLSRWDWQ
QDPLIVDLC-----------------------------GELDQDTIKAVRTRFSGWR--S------------
---IDPAMNTV-----ALFVASDID--P----------------DGVTW-----------TH---YEMPPKV
VAARMSMLAKGAVKLVRE--NGPTLD-----------------VSD----LFHT----SLAPYDFIINLRLK
SLHDRPT----------------------------------------------------SLLKYKNLNELDN
KAQT------------------AQ-LK---VVK---SFVRDLQACFS----PNILFFHGD----E--HCD--
-VLAGLWNPQT--TKPKNWSLKLTYSSSPSIL--------------------DGTKKEDGE-VMINRDAILN
EISR-LGHGLVDSIEVFGTE----------------------------------------------------
------------------------------------------
>A_oryzae_317151031 gi|317151031|ref|XP_001824401.2| pre-rRNA processing protein Utp22 [Aspergillus oryzae RIB40]
------------------------------------------------------------------------
------------------------------------------------------------------------
------------------------------------------------------------------------
---MARNESS---------------SMDGLIR---RKKSDRSA------ELALAS-----------------
-GVYKSNL-----------------------------FKLQLDELLTESRP-------------------NY
DK-------------HVSKLQDTLHRLKEVIDNIPERP-PKPAV---EAEKEF--R----------------
---------------------------------------------ST---HGIL-VPY---PEP------RP
-GKDTKYTVSYSKPT-NVNVVGS--FVL-RTGVRASEPY-T-----VDLAVTMPS-----------------
---------------------------SVFQEKDYVNYRFFHKRAYYIACLAAGIKDVEN-----LDFDIKF
AQQDGDSLR----------PLILLE----P---------------TDSAKNGS-QS-MRSQIRIFTAIEDTL
-FPI----------VRTLPM---------KNNVRQ-------------------------------------
----GS----------PDQPEPR-----------AP-----------TPFYNAALRSEA-T---VA-PFHKL
L--HSTAQICDSFRDAC----ILGRIWLRQRGFGSSFQQ----------------GGF--GGFEW--T----
------------VLMSLLFEGGGF----------------NGKPILLKSY----------------------
------SSY-----------------------------QLFKGTI-QFLAGR-----NL----LTPL---LL
---------FASD---I---SSP-T-----GT----------------------------------------
---------------PMVYDGKRGLNILYKMSPWSYSLLRHEANITLRI---LNE-S--RDDNFDKVFIYK-
VNEPMLRFDRLI--------TL----------PISESGTVLRTI-----------------HNHNA----IY
EVLKKAL-----GDRVNLIYL-----------------F-SHG-AEPWSVE--RKFSRK---------AASA
AIHVGLNL-NPENAMRVVDHGPFA----EQKEEAE--TFRSFWGE-KAELRRFRDGTIRESLVW--SD--QP
PSP-S----------------IVYQLLVYILRRHFN-YE---E--DEIG------------YIGDEFDE---
----------K---------LRNS-----------------GNGIF-------LYSNPAFQLVTDAFNSLER
SFQR-----------MDE---VPLTVRQLALASPLSRYSALRVQS----------ASGLI------------
--------R--DPVDIVLQFESSSRWPDDLVAIQMTKVAFLIKIGDSLVSSAAA-SS--------CKVGLEN
E----SNRTLNNAFLDISHTSGVIFRLRIHHDREQLLLERQLKEKGA-------------------SLQVKQ
EAAYTLSAYKRLFIQSPRLTQAIRTLCTRFPLLSPTIRLVKHWFNCH-LFTGH--------VNEEVIELVVA
RVF-------------------------TQ-------------PYPWD--TPSSVMVGFLRTLHFLSRWDWQ
QDPLIVDLC-----------------------------GELDQDTIKAVRTRFSGWR--S------------
---IDPAMNTV-----ALFVASDID--P----------------DGVTW-----------TH---YEMPPKV
VAARMSMLAKGAVKLVRE--NGPTLD-----------------VSD----LFHT----SLAPYDFIINLRLK
SLHDRPT----------------------------------------------------SLLKYKNLNELDN
KAQT------------------AQ-LK---VVK---SFVRDLQACFS----PNILFFHGD----E--HCD--
-VLAGLWNPQT--TKPKNWSLKLTYSSSPSIL--------------------DGTKKEDGE-VMINRDAILN
EISR-LGHGLVDSIEVFGTE----------------------------------------------------
------------------------------------------
>A_nidulans_67525995 gi|67525995|ref|XP_661059.1| hypothetical protein AN3455.2 [Aspergillus nidulans FGSC A4]
-----------------------------------------------------------MFSHTIKRRRL--
------------------------------------------------------------------------
------------------------------SE----------------------SPGGSSRTGTSAVSEQDS
SA--NRPVKA---------------AASSSLKHEGSSKPPRHTRSGAIKEMALAN-----------------
-GLYKSSF-----------------------------FKLQLDELITESRP-------------------SY
DK-------------QLSTIKDTLHELKDLIESMPERS-AKPAL---EAEKEM--R----------------
---------------------------------------------QL---HGVT-VPY---PEP------RP
-GKDTKYTVMFARPA-NINVVGS--FAL-RTGLKTTAPY-V-----VDMSVTMPS-----------------
---------------------------SIFQEKDYTNFRYFHKRAYYIACIAAGIKDKKS-----TALDIKY
EFQDGDALR----------PTILLQ----P----------------AATKSGH-GR-SKFQIRIITAVEDTL
-FPI----------SRTLPM---------KNNIRR-------------------------------------
----GE-----------EGESKS-----------VP-----------TPFYNSCLRSEA-T---VA-LYHKL
L--SSASQSCESFKDAC----LLGRVWLKQRGFGSSSHK----------------GGF--GGFEW--S----
------------VLMSFLLESGGP----------------NGKPVLLPSY----------------------
------NSY-----------------------------QLFKATI-QFLAGK-----DL----TEPL---LL
---------SASD---V---SFV-S-----KD----------------------------------------
---------------PVIYDGKRGLNVLYKMTQWSYFFLRREAGTTLRM---LNE-S--RDDNFEKVFILN-
IDEPLLRFDRLV--------TL----------PAIGNDG-LALF-----------------HKERE----IY
EVLLRAL-----GDRVDLIYI-----------------S-TSP-TSAWSVE--IKGQRK---------SMAR
SFYVGLVL-NSENATRVVDHGPSA----EEKEAAA--SFRAFWGE-KAELRRFKDGSIRESLVW--SE--N-
-SS-S----------------IVHQILLHILKRHFN-YG---E--GSIG------------YVGDEFDG---
----------Q---------LLKN-----------------GDGVI-------SYSNSAFQIISDAFNSLEK
SIQT-----------MEG---VPLTVRHLAPASSLLRYTALRVDR----------NHGAV------------
------------PVNVVLQFESSARWPDDLVAIQMTKVAFLAKIGDALTDFGDF-SS--------ARVGLEN
E----QSKILNNAFLDVTHASGIVFRLRIHHDREQTLLERQVKEQGK-------------------SPQGKQ
EIAYALSAYKRLFIHSPRLSQAVRTLCTRLPLLSPTIRLLKYWFSSH-LFDAH--------INEELIELMSV
RTF-------------------------TQ-------------PHPWE--TPSSVMTGFLRTLHLISRWDWQ
QEPLIVDLG-----------------------------GELDQATIELIRTRFVAWR--N------------
---IDPAMNSV-----SMFTASDVD--P----------------EGVTW-----------TQ---YEMPPKV
VAARICTLAKAVMKLVRE--QGNRLD-----------------ISQ----LFLP----ALEPYDFVIHLHPK
LLHERSS----------------------------------------------------SFIKFKNLSAAGD
SAQL------------------QK-QA---AVR---AFVCDLQACFS----PNILFFWGA----E--QPN--
-IVAGLWNPQT--LK-KNWSLGLTYSTMPEGM--------------------SSPASDCS--VSINRTAMIN
EISR-LGSDMVSRIEVHEK-----------------------------------------------------
------------------------------------------
>P_chrysogenum_255945183 gi|255945183|ref|XP_002563359.1| Pc20g08360 [Penicillium chrysogenum Wisconsin 54-1255]
-----------------------------------------------------------MSDHTSKRRKL--
------------------------------------------------------------------------
------------------------------SP----------------------SPENAAIS----------
----SSTKQT---------------SNVTEKRNPTRGKDERSA------ELAMAS-----------------
-GFYKSSF-----------------------------FKLQMDELLEGLRP-------------------NY
SK-------------QVSKVQETLHQIKTAIEGLPETS-PQSVP---DAEKEL--R----------------
---------------------------------------------AS----GLV-VPW---PEP------RP
-SKDVKYSMAYAKPA-NINVVGS--FAL-KTGARTLESR-P-----IDLAITMPS-----------------
---------------------------SLFQEKDYVNFRYFHKRAYYIACVAAGIQDTAN----TLGFDIKF
GPQDGDSLR----------PHILLE----P---------------RQAESSG-------PTIRILTAIDPML
-FPV----------TRTLPL---------KSNIRQ-------------------------------------
----AS-----------NNSEIG-----------EP-----------TSYYNASLRSDA-T---VS-LYHKS
I--YSASKKCSSFSDAC----ILGRTWLQQRGFHTPFQN----------------GGF--GGFEW--T----
------------VLLSLLFEGGGP----------------AGQPVLLPSY----------------------
------SCY-----------------------------QIFKATI-QFLAGR-----DL----TTPL---FF
---------GQE----V---PVP-S-----GV----------------------------------------
---------------PVVFDGRRGLNILYKMTPWSYATLRHEAAVTLKM---LNE-S--REDNFDKVFILK-
VDEPALRFDRLI--------SF----------PKSFNGDTLRAL-----------------HEQNA----LY
NVLSRAL-----GDRVKLVSI-----------------V-SRA-VDSWSVK--SK-QPK---------RSSQ
GVSVGLLL-NAENVGRIVDHGPAA----EEKEESA--SFQAFWGE-KSELRRFKDGSILESLVW--SD--E-
SDT-S----------------IIYQILEYILQRHFK-IT---T--DEFA------------FVGDEYDE---
----------L---------LKKH-----------------GDDIL-------AYSSPAFQSIDDAFKDLER
SIRS-----------MDE---VPLEVRHLAPASSLLRYTSLRPTG----------AT---------------
--------------DVVLQFESSSRWPDDFAAIQMTKVAFLLKIGDSLKSSGAA-SS--------CRVGLEN
E----SSKVINNAYLEIPHSSGVLFRLRIHHEREQTLLERNLKDRNL-------------------SPRERE
EAAYALFAYKKTFVQTPRLTQALRSLCTRFPLLSPTIRLTKQWFNSH-LFTAQ--------ISDELIELLVI
RTF-------------------------TQ-------------PNPWE--CPSSVMTGFLRTLHSLSRWDWQ
QEPFIVDLG-----------------------------GDLTPQVTENIRTRFTAWR--S------------
---IDPAMNSL-----AFFVASDID--T----------------EGVTW-----------TQ---YEMPSKV
VAARTSSLAKAAVSLLRS--KTHDMD-----------------VSE----LFDT----SLAPYDFVIHLRPK
LFSGS------------------------------------------------------SAPKFKNLAEP--
--RA------------------GM-MQ---TIK---SFVCDVQACYS----QSILLFHGD----D--RCA--
-VITGLWNPQT--LKSRPWNLKTAYSTAP---------------------------GDTNGEVVINQTAILN
EIAR-LGNGLIENIEVRAEE----------------------------------------------------
------------------------------------------
>P_marneffei_212545070 gi|212545070|ref|XP_002152689.1| pre-rRNA processing protein Utp22 [Penicillium marneffei ATCC 18224]
-----------------------------------------------------------MSDPSTKRRRLN-
------------------------------------------------------------------------
--------------------GPATDR----ET----------------------SPGSSSAD----------
----NYQDSK---------------APDSSNQHKQSKPQNGTNSANRFAEVGRAT-----------------
-GLSKSSL-----------------------------FKLQTDELLAGLRP-------------------DY
DK-------------LVSTVQDNLRRIRDILQQVPERE-SKRAD---VAAKEL--R----------------
---------------------------------------------DR---YRVS-VPF---PCH------SS
-GDLAKYHVSFQPPT-SIDLVGS--VIL-RAGLQATETF-N-----VDIAVTIPS-----------------
---------------------------TLFQPKDYRNYKYFQKRAFFIACIAASLREAK------LPFSIQY
NYQDGDLLR----------PIIVLE----P---------------TENASEDS-PK-QPIRIRILTAVEDEL
-FPV----------TRTLPS---------RNNVQT-------------------------------------
----AG----------AEDEPQSNDEN-------KS-----------SPYYNSALRFES-T---VI-PYQKW
L--QTSLKKYTSMRDAS----LLGQTWLRQHGFASTIEK----------------GGF--GSFEW--M----
------------LLLGLLFEGGGA----------------NGKPILLPSY----------------------
------SSY-----------------------------QVFKAAM-QFLVAR-----DL----MQPL---SL
---------FVSD---V---ELP-A-----GG----------------------------------------
---------------PVFFDGKRGLNILYKMTIGSYKLLRHECSLTLSL---LNE-T--RFDNFEKVFIFQ-
NNEPMLKFDRLV--------SLT---------PQQQVADPLLSV-----------------SYQNH----IY
DILERSL-----GDRAKVICL-----------------W-SDS-PSPQPLK--SKSLNE---------PHFQ
QISIGLIL-NPENSNRLVDHGPAA----EMQEEAT--AFRSFWGD-KAELRRFRDGNILESLVW--SD--Q-
--G-S----------------VIDQILVYSLSRHLK-IS---R--HSIK------------CIGDEFDE---
----------T---------LQQ------------------LAGSE-------KQTAAMFQSIRDAFQSLQS
SFQS-----------MDD---LPLQVRHLQPASPFLRSTAV-ISD----------PKDIG------------
--------L--TPVDINLQLESSTKWPDNLDAIQMTKVAFLLRIGEALKDDGNV-TS--------FRVGLEN
E----SRRFINRAFLDIAHTTGIQFRLRLHHEREATLLERKLKESGL-------------------SPQYKE
DIGAALFEYKKTFIHSPRLTQVVQTLSNRYPLLSPTVRLMKHWFNSQ-LLLSH--------VTEEFVELLAI
NVY-------------------------VS-------------IHPWA--SPSSLMTGFYRTLSLLSKWNWQ
QEPLILGMG-----------------------------G-LTGEDVKTIETRFLAWR--N------------
---IDPAMKKV-----SMIVASDLD--H----------------DGVTW-----------TL---NEKPPKV
VAGHITRLAKAAVEALKQ--QHGKED-----------------RPSLENLLFNP----VLSPYDFVIHLNNP
SKKSKKH----------------------------------------------------NQPQFANLKGLVN
LASS------------------SE-AS---SRDITMSYLSELQTIYE----HCILFFYGH----E--EN---
-VIAGLWKPTS--TTSRPFNLKTAYSTRPAH--------------------------NGTADVTLNKESTLN
EIAR-LGGSLVHSIENKNV-----------------------------------------------------
------------------------------------------
>T_stipitatus_242814561 gi|242814561|ref|XP_002486392.1| pre-rRNA processing protein Utp22 [Talaromyces stipitatus ATCC 10500]
-----------------------------------------------------------MSDPSTKRRKLN-
------------------------------------------------------------------------
--------------------GPASTHQGHDQN----------------------NSGYSSSE----------
----NDDDRK---------------VASSSKQVKQLKPQNRTDTANRFAEVGRAT-----------------
-GLSKSSL-----------------------------FKLQTDELLAGLRP-------------------DY
DK-------------LVFTVQDNLRRIRDILQQVPERE-SKRAD---VAAKEL--R----------------
---------------------------------------------DK---YHVT-VPF---PCH------SS
-DDLAKYHVSFQPPI-SIDLVGS--LCL-RAGLQATETF-N-----VDIAVTIPN-----------------
---------------------------TLFQPKDYRNYKYFQKRAFYIACIAASLREAK------LPFSIQY
SYQDGDLLR----------PIVVLE----P---------------TENAAENS-PG-QPICIRILTAVEDDL
-FPT----------ARTLPS---------KNNVQA-------------------------------------
----SG----------AEDEAQSSEET-------KS-----------SPFYNSALRFES-M---VI-PYQKW
L--QNSLKKYTSMRDAS----LLGQTWLRQRGFASCIEK----------------GGF--GSFEW--M----
------------LLLGLLFEGGGA----------------NGKPVLLPSY----------------------
------SSY-----------------------------QIFRAAI-QFLAAR-----DL----MHPM---SL
---------FAND---V---EFP-A-----GS----------------------------------------
---------------PVFYDGKRGLNILYKMTIGSYKLLRHECSLTISL---LNE-T--RFDNFEKVFIFQ-
NNDPMLKFDRLV--------SLS---------PPRQVADPLHSV-----------------YYQNH----VY
DILERSL-----GDRAKVICL-----------------W-TDS-TPPRALK--SKSLND---------THPQ
QISIGLIL-DPENANRIVDHGPAA----EMQEEAA--AFRAFWGD-KAELRRFRDGSILESLVW--SD--Q-
--G---------------------------LSRHLK-VP---R--HSIK------------CVGDGFDE---
----------T---------LQQ------------------LAGPE-------NQTAAMFQGIRDAFQSLQS
SFQN-----------MDD---IPLQVRQLQPASPFLRSTAV-ISD----------PKDLG------------
--------L--TPVDINLQLESSAKWPDNLDAIQMTKVAFLVRIGEALKDNGDV-HS--------FRVGLEN
E----SKLFMNRAFLDIRHTTGIQFRLRIHHEREATLLERKLKETGL-------------------SPHYKE
EVGAALFEYKRTFIHSPRITQVIQTLSNRYPLLSPTVRLMKHWFNSQ-LLLSH--------VTEEFVELLAI
NIY-------------------------VS-------------SHPWT--SPSSLMTGFYRTLTLLSKWNWQ
QEPLILDMG-----------------------------G-LTAEDVKTIETRFLAWR--N------------
---IDPAMKKV-----SMIVASNLD--H----------------DGVTW-----------TL---NEKPPKV
VAGHITRLARAAVEVLKQ--QHGREE-----------------KTSLETLLFRP----ALSPYDFVIHLNDP
NKKSKKH----------------------------------------------------STQQFANLKGSAS
LSLS------------------SE-AS---SRDIMVSYLYELQTIFE----HCILFFYSH----E--EN---
-VIAGLWKPTS--TTSRPMNLKTAYSTRPVH-----------------------GEDSSSVEVTLNKDSILN
EIAR-LGGSLVHNIDIKNV-----------------------------------------------------
------------------------------------------
>C_immitis_119195467 gi|119195467|ref|XP_001248337.1| hypothetical protein CIMG_02108 [Coccidioides immitis RS]
-----------------------------------------------------------MPIPSAKRRKL--
------------------------------------------------------------------------
------------------------------VD----------------------GDEKSDGR----------
----KPARPQ---------------KDAPSPNGLNGIHGPRSQPVASAVKLATTS-----------------
-GQFKSNL-----------------------------FKLQIDELLHQLRP-------------------DD
DK-------------QLRFVQQPLRRLKEIIEGIPARC-AKSVR---DAEVDL--R----------------
---------------------------------------------KA----GVA-IPF---PEP------RP
-SHDAKYLLEYARPT-AISVVGS--FAL-KTAVKGLGHP-T-----VDLAVTIPK-----------------
---------------------------RLLQKKDYYNYRYIYKRAYYISCIAAGIKISNE-----PGFHLSY
AYQDDDKLR----------PIILIE----L---------------TERANDNN-SR-SKLIVRVITAVENDT
-FPV----------DHTTAT---------RHKVRH-------------------------------------
----VF----------PTHDKPGFP---------EF-----------VSVYNSTVRAES-S---VA-EYSRV
L--HAAIIKCPAFRDAC----ILGRTWLRQRGFGTSIVQ----------------GGF--GHFEW--A----
------------ILLALLLENGST----------------TEKALFSKSY----------------------
------NPY-----------------------------QLFKAMV-QFLSGR-----DL----TKPF---VF
---------FSDEM--KQ--KLPVG-----SG----------------------------------------
---------------PVLFDGKRGVNLLFKMTFWSYQLLRHEAVITLSM---LND-P--LLDHFDNIFINR-
VDYPLCRFDEYL--------TLR---------PQSSQKTALDIL-----------------SCCCS----AH
GVLTKAL-----GDRTRLVHI-----------------S-YSD-SPRWPIQ---SDIGG---------LDIK
PVGVGLLL-NQDTCHRIVDRGPLA----EDKEASS--DFREFWGD-KAELRRFKDGTIAETLVW--SE--RP
SDG-S----------------VIRQIITYSLCRHLD-LL---P--DDIH------------FKG--LDS---
----------E---------KFPA-----------------IRDVM-------RPRTD-FQPVLDAFRSLEC
KLRN-----------LHG---LPLTFRQMFGASPILRHSSLDMST----------SDRGW------------
--------S--KPIDVILQFEGSARWPDDLAAIQMTKLSFLIKIGELLEQSEGG-VP--------CRVGLED
S----DSGIQNAAFLDISFSHMLTFRLRLYHECEQKLLEKCLRGRNM-------------------GDQVKE
NLASALIAHKRLFPYQIQHTQAIQTLATRFPLLTPTIRAFKLWVNSH-LFEPY--------FCEELLELLVC
RVF-------------------------LH-------------PEPWT--TPSSVGNGLLHTLYLISKWDWQ
HEPLVVDFN-----------------------------NKLTLSDFADIKTRFAAWR--K------------
---IDPLMNTV-----SLFVASSLD--Y----------------EGIAW-----------TR---RGKPPKV
VALRLSNLTRAALDLVKK--MGVEVC-----------------FSH----LFRS----LLQDYDFVLHLNPQ
SGTTSGG-----------------------------------------------------QQLYKNLPEPR-
--SS------------------GK-VD---VIT---HLLGELDRMYG----SHILFFHGN----E--ECK--
-VIAGLWKPYS--TKPRGFGLKLNYSIAPVT-----------------------DTDATDQAVVLAKDTTLK
DITT-LGGDLISKAEINR------------------------------------------------------
------------------------------------------
>C_posadasii_303310485 gi|303310485|ref|XP_003065254.1| Nrap family protein [Coccidioides posadasii C735 delta SOWgp]
-----------------------------------------------------------MPIPSAKRRKL--
------------------------------------------------------------------------
------------------------------VD----------------------GDEKSDGR----------
----KPARPQ---------------KDAPSPNGLNGIHGPRSQPVASAVKLATTS-----------------
-GQFKSNL-----------------------------FKLQIDELLHQLRP-------------------DD
DK-------------QLRFVQQPLRRLKEIIEGIPARC-AKSVR---DAEVDL--R----------------
---------------------------------------------KA----GVA-IPF---PEP------RP
-SHDAKYLLEYARPT-AISVVGS--FAL-KTAVKGLGHP-T-----VDLAVTIPK-----------------
---------------------------RLLQKKDYYNYRYIYKRAYYISCIAAGIKISNE-----PGFHLSY
AYQDDDKLR----------PIILIE----L---------------TERANDNN-SR-SKLIVRVITAVENDT
-FPV----------DHTTAT---------RHKVRH-------------------------------------
----VF----------PTHDKPGFP---------EF-----------VSVYNSTVRAES-S---VA-EYSRV
L--HAAIIKCPAFRDAC----ILGRTWLRQRGFGTSIVQ----------------GGF--GHFEW--A----
------------ILLALLLENGST----------------TEKALFSKSY----------------------
------NPY-----------------------------QLFKAMV-QFLSGR-----DL----TKPF---VF
---------FSDEM--KQ--KLPVG-----SG----------------------------------------
---------------PVLFDGKRGVNLLFKMTFWSYQLLRHEAVITLSM---LND-P--LLDHFDNIFINR-
VDYPLCRFDEYL--------TLR---------PQSSQKTALDIL-----------------SCCCS----AH
GVLTKAL-----GDRTRLVHI-----------------S-YSD-SPRWPIQ---SDIGG---------LDIK
PVGVGLLL-NQDTCHRIVDRGPLA----EDKEASS--DFREFWGD-KAELRRFKDGTIAETLVW--SE--RP
SDG-S----------------VIRQIITYSLCRHLD-LL---P--DDIH------------FKG--LDS---
----------E---------KFPA-----------------IRDVM-------RPRTD-FQPVLDAFRSLEC
KLRN-----------LHG---LPLTFRQMFGASPILRHSSLDMST----------SDRGW------------
--------S--KPIDVILQFEGSARWPDDLAAIQMTKLSFLIKIGELLEQSEGG-VP--------CRVGLED
S----DSGIQNAAFLDISFSHMLTFRLRLYHECEQKLLEKCLRGRNM-------------------GDQVKE
NLASALIAHKRLFPYQIQHTQAIQTLATRFPLLTPTIRAFKLWVNSH-LFEPY--------FCEELLELLVC
RVF-------------------------LH-------------PEPWT--TPSSVGNGLLHTLYLISKWDWQ
HEPLVVDFN-----------------------------NKLMLSDFADIKTRFAAWR--K------------
---IDPLMNTV-----SLFVASSLD--Y----------------EGIAW-----------TR---RGKPPKV
VALRLSNLTRAALDLVKK--MGVEVC-----------------FSH----LFRS----LLQDYDFVLHLNPQ
SGTTSGG-----------------------------------------------------QQLYKNLPEPR-
--SS------------------GK-VD---VIT---HLLGELDRMYG----SHILFFHGN----E--ECK--
-VIAGLWKPYS--TKPRGFGLKLNYSIAPVT-----------------------DTDATDQAVVLAKDTTLK
DITT-LGGDLISKAEINR------------------------------------------------------
------------------------------------------
>L_maculans_396482963 gi|396482963|ref|XP_003841593.1| similar to pre-rRNA processing protein Utp22 [Leptosphaeria maculans JN3]
-----------------------------------------------------------MAAPALKRRKLE-
------------------------------------------------------------------------
--------------------HSDSEEDSEGSFADFSDDNGVALD---GSGAEDEEDDSDASMDGDVKGLEDD
DDDDDMDEDV---------------EEKVVEEEDDEAIHDQSKKQTPAAKVTTSAPKPAKRPVPSLQDSVYT
SESFKSNM-----------------------------FKLQVDELLDQVKL-------------------RY
GK-------------KEAPAESAMRTLKAIIEQIPNRD-ALPIA---EAEKTL--T----------------
---------------------------------------------SA----GIV-VPF---PSP------RP
-PKDALYKLAYERPS-SVNATGS--YPL-KTASRSPDSI-G-----IDLVVTMPK-----------------
---------------------------ALFQDKDYLNHRYFYKRAYYLACLAAGIKDSKD-----HKFALSF
ESLNGNQLQ----------PILVVR----P---------SGNGDEDDFTSSK-------CHINILVALPEHT
-FAQ----------NKLLPD---------AKCIRP-------------------------------------
----K-----------GSEQETTIQKL-------TP-----------TPFYNSTLQSDA-N---VT-AYLKL
L--HATASKADAFRDAC----ILGRVWLKQRGFDGHIRK----------------GGF--GNFEW--A----
------------ATMALLLQPNAA----------------TGIQSVSPAF----------------------
------SSY-----------------------------QLFKATL-QFLGRG-----DL---TKKPF---IF
---------QAVNI--TI---PKNE-----NG----------------------------------------
---------------PVVFDGPRGQNILFKMTPWSYYRLRSEAKATIDM---LSD-S--VFDQFDNTFILK-
TELLKFRYDAIL--------EIP---LSSLDLSSAGDEYDQRLS-----------------EICRN----IY
TSLGRGM-----SDRVTALTI-----------------A-LPE-EGSWSIS--SRRPRD---------DKRK
SILVSFAT-DPANASRTVDHGPSA----ELKQEAA--SFRKFWGE-KAELRRFKDGSILESIVW--ST--KD
GSA-S----------------VLEQIALYVLKKHIG-A----QAAEQAK------------FTHDAFSH---
----------L---------VSA------------------GRIQG-------ASGVTPFLSIMNAFSALEK
DIRD-----------LGD---LPLQLRHIRAADSQLRYSSIEPPI----------VGH--------------
-----------APASVVLQFEGSGRWPDDLCAIQRTKIAFLLRLSELLAALDSG-YT--------SRVGLEN
P----SQPAQNQAFLDVTASTGYTFRIRIYHDREPTLFDRQIKDKTL-------------------DAPSRE
SAAASLALYKREFVNAPLHSQVLQTLCTRFPALSPSIRLTKRWFASH-LLTPH--------FCSELIELLVV
RTF-------------------------LQ-------------HHPWP--VPATATTGFLRTLAWISRWDWR
HVPLIVDFS-STF-------------SANPADLEDTSSKGMKAEDFERLQTRFEAWR--R------------
---IDPAMNRV-----VLFAATNLD--E----------------EGTTW-----------TD---KARPEKV
VAARLTALAKAATQAIRA--DEDALLARANG-KPTPSSQHNLTPES----LFTT----NLADYDLQICIAPK
HALSSSTKQKRTSSSS--------------------------------------------PLHFKNLDLQKV
TRAG------------------AS-VP---LPQ---LFAQDLVAVYG----DAILWFWDPLALDR-------
--IVGLWNPVV--TGQRSWKVKPGWNSEPV---------------K---VKRGGQ---VDVEIRANKVAIMN
EIRR-LGGELVRAIEVKGLES---------------------------------------------------
------------------------------------------
>P_teres_330936475 gi|330936475|ref|XP_003305402.1| hypothetical protein PTT_18236 [Pyrenophora teres f. teres 0-1]
-----------------------------------------------------------MAPPATKRRKLE-
------------------------------------------------------------------------
--------------------HSDSEAESEGSFADFDETNAAELD---GSDAQD-ENESDVEMNGQ-E--EDE
DEDEDEGEDM---------------SDEKEDEFEEEEDVHASRKQTAAEKATSAS-KPHKKPAPSLQDGVYT
AESFKSNM-----------------------------FKFQVDELLDQVKL-------------------KY
GK-------------KEAPAENAMRTLKTIIEQIPSRE-ALPIS---EAEKAL--K----------------
---------------------------------------------SA----GVA-IPF---PSP------RP
-PKDALYKLQYERPA-SVNATGS--YPL-KTATRNDDRM-A-----IDLVVTMPK-----------------
---------------------------SLFTEKDYMNHRYFYKRSYYLASLAAGIRASKE-----HKFELSF
GTLNGNHLQ----------PILVVR----P---------SGNGDADDFSRSK-------CQINILVVLPENT
-FAP----------NKLLPN---------SNCVRP-------------------------------------
----K-----------GSDDEVSGKPL-------TP-----------TPFYNNTLQSDA-N---VT-AYLKL
L--HGTASRAEAFRDAC----ILGRIWLKQRGFGGEMRK----------------GGF--GNFEF--A----
------------AIMALLLQPNAG----------------TGAQSVSSGF----------------------
------SSY-----------------------------QLFKSTL-QFLSRG-----DL---TKKPF---IF
---------QAQNI--TI---PKTE-----TA----------------------------------------
---------------PVVFDGPRGQNVLFKMTPWSYSRLRFEAKATVDM---LSD-S--VLDNFDAAFILK-
IELLKYRYDATL--------EIP---LASLGLSNAGDDYSQRLS-----------------ETCQK----IH
STLTRAL-----ADRITALSF-----------------T-MPE-EESWSIS--SRRPVE---------KQSK
SILVNFAT-EPANATRTVDHGPSA----ENKQEAA--SFRKFWGE-KAELRRFKDGSILESVVW--SV--KD
AAD-S----------------VMEQIVLYILGKHLG-G----QVAEQSK------------FTSDIFGH---
----------L---------ITA------------------GRMQG-------QSGTAPFLPIMNAFSAMEK
DIRD-----------LEE---LPLRLRHLRAADPQLRYSSVEVPS----------AGH--------------
-----------VPASVVLQFEGSGRWPDDLCAIQRTKIAFLLRLAELLDKLERG-YT--------ARVGMEN
P----SQPAQNQAFLDVTVSTGYTFRIRIYHDREPTLFERQIKDKSL-------------------DAPSRE
SAASSLALYKREFIQSPLHSQVLQTLCTRFLALSPTIRLTKKWFALH-LLAPH--------FSSELIELLVI
RTF-------------------------LQ-------------PHPWP--VPSSATTGFLRTLSWISRWDWR
HVPLIVDFS-TTF-------------SANPADLEDTTSKGMKSEDLDRLRTRFEAWR--R------------
---IDPAMNRV-----VLFAATNLD--E----------------EGTTW-----------TD---KAKPEKV
VAARLTALAKAATQVVRA--EEDRLLRHINSNKDAAHVQNALSPES----LFMT----SISDFDIVINISSK
YSLKSNKSRK-----S--------------------------------------------VPQFKNLDLQRS
AASNP----------------SAQ-PP---LPQ---LFAQDLLEVYG----DAVLWFWDPETLDK-------
--IVGLWNPVV--TGQRSWKVKAGWNSVPV---------------G---KKDA-------VGIKANKDAILH
EVKR-LGGELVKSIDVKS------------------------------------------------------
------------------------------------------
>P_tritici-repentis_189194415 gi|189194415|ref|XP_001933546.1| pre-rRNA processing protein Utp22 [Pyrenophora tritici-repentis Pt-1C-BFP]
------------------------------------------------------------------------
------------------------------------------------------------------------
-------------------------------------MFVVELD---GSDAQD-EDESDVEMNGQ-E--EDV
EDDED--EDM---------------SDEGEEEFEEEEDVHESRKQTAAGKATSVS-KPHKKPAPSLQDGVYT
AESFKSNM-----------------------------FKFQVDELLDQVKL-------------------KY
SK-------------KEAPAENAMRTLKTIIEQIPSRE-ALLIP---EAEKSL--K----------------
---------------------------------------------SA----GVA-IPF---PSP------RP
-SKDTLYKLQYERPA-SINATGS--YPL-KTATRNDDGI-A-----IDLVVTMPK-----------------
---------------------------SLFTEKDYLNHRYFYKRSYYLASLAAGIKASND-----HKFELSF
ESLNGNQLQ----------PILVVR----P---------SGNGDADDFSSSK-------CQINILVSLPENT
-FAP----------HKLLPN---------SNCVRP-------------------------------------
----K-----------GNDDEVSSKAL-------TP-----------TPFYNNTMQSDA-N---VT-AYLKL
L--HGTASRAEAFKDAC----ILGRIWLKQRGFGGEMRK----------------GGF--GNFEF--A----
------------AIMALLLQPNAG----------------TGAQSVSSGF----------------------
------SSY-----------------------------QLFKSTL-QFLSRG-----DL---TKKPF---IF
---------QAQNI--TV---PKTE-----TA----------------------------------------
---------------PVVFDGPRGQNILFKMTPWSYSRLRSEAKATVDM---LSD-S--VLDNFDAAFILK-
TELLKYRYDATL--------EIP---LASLGISNAGEDYSQRLS-----------------ETCQK----IH
STLTRAL-----TNRITTLSF-----------------T-MPE-EESWSIS--SRRPVE---------KQSK
SILVNFAT-EPANATRTVDHGPSA----ENKQEAA--SFRKFWGE-KAELRRFKDGSILESVVW--SV--KD
AA--S----------------VMEQIVVYTLGKHVG-V----QVAEQSK------------FTSDAFGH---
----------L---------ITA------------------GRMQG-------QSGTAPFLPIMNAFSAMEK
DIRD-----------LEE---LPLRLRHLRAADPQLRYSSVEVPS----------AGH--------------
-----------VPASVVLQFEGSGRWPDDLCAIQRTKIAFLLRLAELLDNLGRG-YT--------ARVGMEN
P----SQPAQNQAFLDVTVSTGYTFRIRIYHDREPTLFERQIKDKSL-------------------DAPSRE
SAASSLALYKREFIQSPLHSQVLQTLCTRFLALSPAIRLMKKWFASH-LLAPH--------FSSELIELLVI
RTF-------------------------LQ-------------PHPWP--VPSTATTGFLRTLSWISRWDWR
HAPLIVDFS-TTF-------------SANPADLEDTTSKGMKSEDLDRLQTRFEAWR--R------------
---IDPAMNRV-----VLFAATNLD--E----------------EGTTW-----------TD---KAKPEKV
VAARLTALAKAATQAVRA--EEDRLLRHINSNKDTAQAQNALSPES----LFMT----SISDFDIVITISSK
YSLKSSKSRK-----S--------------------------------------------APQFKNLDLQRS
ATSNP----------------SAQ-TP---LTQ---LFAQDLLEVYG----DAVLWFWDPETLDK-------
--IVGLWNPVV--TAQRSWKVKAGWNSVPV---------------G---KKDA-------VEIKANKDAIVH
EFRR-LGGELVKSIDVKS------------------------------------------------------
------------------------------------------
>P_nodorum_169624967 gi|169624967|ref|XP_001805888.1| hypothetical protein SNOG_15750 [Phaeosphaeria nodorum SN15]
-----------------------------------------------------------MAPPAVKRRKLD-
------------------------------------------------------------------------
--------------------HSDLEEESEGSFAGFDGVSDAASDTSAGAGENG-DDGSDVSMNGA-QDFEDL
EELDNASEEE---------------DD--DDEVAEEE----GSKPAPAVKASTQT-KPPKRPAASLEDGVYT
SEAFKSNL-----------------------------FKLQVDELLEQVKL-------------------KH
GK-------------KEAAAENAMRTLKALIEQIPSRE-PLAVS---EAEKSL--K----------------
---------------------------------------------SS----GVA-VPF---PVP------GP
-PKDAKYKLQYERPA-SINATGS--YPL-KIATRNNDEF-S-----IDLVVTMPK-----------------
---------------------------SIFTDKDYLNHRYFYKRAFYLACLTSGIKASKE-----HTFKLSY
DYLNGNQLQ----------PILVVR----P---------SGNGDGDDFSSAK-------CAINILVAVPEDT
-FPK----------NKLQPG---------SNGVRP-------------------------------------
----K-----------EAEDDAVNRAL-------SP-----------TPFYNSTVQSDA-N---VT-AYLKL
L--HATASKADAFRDAC----VLGRVWLKQRGLGSRSRK----------------GGF--GNFEW--A----
------------TLVALLLQPDIG----------------IGGQALSTGY----------------------
------SSY-----------------------------QLFKATL-QFLARH-----DL---SKKPF---MI
---------QAPGV--TI---PKNQ-----ST----------------------------------------
---------------PVFFDGARGQNILFKMTPWSYRRLQIEAKSTVDM---LSD-S--VFDQFDSTFILK-
TELPKFKYDATL--------EIP---LSAFEIDAESESQHDKLI-----------------LTCSK----MS
NALTRAL-----TDRITALSF-----------------T-LPE-EETWSPA--SQRPKG---------DLRG
CLLVSLAT-DPANASRTVDHGPSA----ENKQEAA--AFRKFWGE-KSELRRFKDGSILESVVW--SS--KD
ASV-S----------------VVEQIILYVLGKHLG-G----KVVEQAK------------FSGDAFAQ---
----------L---------VTA------------------GRIQG-------QSGVTPFLPIMNAFSAMEK
DIRD-----------LED---LPLQLRHLRAADPQLRYTSVEPPL----------PGH--------------
-----------SPAAVVLQFEGSGRWPDDLCAIQRTKIAFLLRIAELLVKAKSE-YA--------ARVGLEN
Q----SQPAQNQAFLDVTAPGGFTFRIRIYHDREVTLFERQLKDSTL-------------------DAASRE
SAAASLALYKREFVQSPLHSQVLQTLSTRFLALSPSIRLMKRWFASH-LLAPH--------FAPELVELLVI
RTF-------------------------LQ-------------PQPWP--VPSTATTGFIRTLSWISRWDWR
HVPLIVDFS-TTF-------------SNNPMEVADTTSKGMKAEDLERLQTRFEAWR--R------------
---IDPAMNRV-----VLFAATNLD--E----------------EGTTW-----------TD---KSKPEKV
VAARLTALAKAATHAARA--DDDRLLKHINGND--AKAQTALTPES----LFNA----NFSEYDIVININPK
HILKPLKKRK-----S--------------------------------------------EVQFKNVEIQQS
ARKDP-----------------AT-TP---LPQ---LFAKELLDVYG----DAVLWFWDPETLDK-------
--IVGLWNPVV--TGQRSWKIKAGWNSEPI---------------R---KRSSGEEKSKDVDIRVNKAAVMN
EIKR-LGGDLIKDIEVKS------------------------------------------------------
------------------------------------------
>Z_tritici_398390553 gi|398390553|ref|XP_003848737.1| hypothetical protein MYCGRDRAFT_20337, partial [Zymoseptoria tritici IPO323]
------------------------------------------------------------------------
------------------------------------------------------------------------
------------------------------------------------------------------------
-------------------------------------------------QAAASA---------------YT
SGTFKSNV-----------------------------FKLQLDELLGQTRP-------------------KH
GK-------------KEKLAETALRQLKQTIEQIPPRG-PFTVV---EAETDL--L----------------
---------------------------------------------RT----KVA-VPF---PDP------GP
-AKDAKFKFAYEKPA-NINVVGS--FVL-KTASRLHQVL-E-----IDMVVVIPS-----------------
---------------------------SLLEEKDFLNHRYFYKRAYYLACIAAGLKNAHK-----AEYTTRF
ALFRGDPLK----------PIVVVE----P---------AVEA-TSPAPAPK-------WRINIIAGTAADQ
-FPS----------TKLRLD---------KNCVR--------------------------------------
----------------NPDQDVA-----------AP-----------TPFYNSSLRSDM-L---VT-EYLKL
L--HGAGKSCESFTEAC----LLGSTWLRQRNMGSSIEA----------------GGF--GNFEW--N----
------------ALMALGLQGGGP----------------QGKPIFSPGY----------------------
------SSY-----------------------------QLFKATL-QLLAMK-----DF---AKHPLS--VG
---------NTADT--PA---PLSD-----GT----------------------------------------
---------------PILWDASRGHNLLYKVAQWSYRLLRHEAKSTLIA---LGD-Q--LHDGFDATFILR-
VHEPMFRFDYMV--------QIP---ERLVLGGNTRTAQHDHVA---------------------K----LY
DVLKQGL-----GNRVNQICI-----------------T-RPA-TPSWALG--SSRPSS---------K--N
DITIGMAV-NQDHVKRAVDHGPPA----ENKSEAA--AFRKFWGD-KSELRRFKDGSILESLIW--SP--SE
SGQ-T----------------VLEQIVCYLLNRHFD-V----AIVEDVK------------FFGDGFSK---
------------------------------------------QLRG-------GTDNALFTPFVERYRQFEN
DLRD-----------LRD---LPLSIRQIMPADPQLCSASILPPA----------NGKLS------------
--------HRAVPANVTIQFEGSGRWPDDLVAIQRTKIAFLLMISHMLQETVDS-VS--------CRIGLEN
D----THPTLNQGYLDVSYDPTTSFRLRIYHEREQTLLERSLKSKST-------------------DPQTRE
LAALGLAKYKRDYIHRPAQTQALIRLSTRFPALSGAIRLTKQWFSSH-LLSNH--------IPEEIIELFVV
RSF-------------------------TH-------------PAPWS--APSSVQTGFLRTLFWLSRWDWR
VEPLIVDLAGDNN-------------SLTPADLTAITNN-------------FTAWR--QH-----------
---LDPAMTRV-----ALFVASSLD--H----------------EGTTW-----------TD---AGRPAKV
VAARMSSLARAACAEVAA--KGLDLI-----------------PQS----LFES----PLADFDFVLRLKDN
NNNSRSQRKSRG---------------------------------------------------FKNLEISDE
EHDGS----------------LVG-FD---PVR---DFLEDLEEVYG----SAILFFHGVVAARG--GGGGR
GVIAGLWNPVVMSSARRGWKVNLAVSTVPVVE-------------E---EEGKGEGEGEEVVAEVNKVAVLK
ELVR-VGGDLIMGVE---------------------------------------------------------
------------------------------------------
>S_sclerotiorum_156042404 gi|156042404|ref|XP_001587759.1| hypothetical protein SS1G_10999 [Sclerotinia sclerotiorum 1980]
-----------------------------------------------------------MAPLTTKRRKLE-
------------------------------------------------------------------------
--------------------HTS-------------------------------DDEAPQSQKPQINNRETK
DASADEESSS---------------DD------------------GDAIQSKPKH-PPAKRRHDDQDSALYA
GGLYKSSM-----------------------------FKLQIDELLNEVRP-------------------NY
EK-------------RAAGIKSALHQLKNVIEGIEDRE-PLPIP---DAIKLF--S----------------
---------------------------------------------KT---HKIA-IPF---PDP------KP
-DNNAAYKLIYSKPS-GINVVGS--YAL-GTMVKSERPL-C-----VDMIVNMPK-----------------
---------------------------SVFQEKDYLNYRYFYKRAYYLATIAAGLHTAMP------DLSLEY
EFLNGNSLH----------PILVAR----W---------KANKKID--TSSR-------FEVHIIPAAPRGF
-FAE----------AKLLPT---------KNSIRP-------------------------------------
----KD----------GAGNDVA--AA-------EP-----------SPFYNSSLSADC-N---FE-SYLQL
L--HNASKTSEGFKDAC----LLGRIWLRQRGFGSAISQ----------------GGI--GHFEW--A----
------------ALTALLLKGGGP----------------RGHSLLSPGY----------------------
------SSY-----------------------------QMFKAVV-QYLSNT-----DL---AKKPM---LY
---------EASDF--QA---AKSD------V----------------------------------------
---------------PMFYDGPRGVNILYRMTPFSYELLRDEAKTSLTM---LND-S--AFDQFEATFITK-
ADQILQKYDCVI--------NIP---VPVEKDGLFSCDHKIHAT-----------------TFANR----VF
AILKEGL-----TDRVKLLDI-----------------R-GIE-TSPWPIK--NLGAST---------NNDQ
TLNLAVLF-DPANISRLVDHGPPA----EDKKKAA--KFQKFWGE-KAELRRFKDGSILESLVW--SP--G-
SSY-S----------------IFEEIVTYLTKRHFG-A----ELSKKLS------------FIGEGFEK---
----------I---------LSS---------------------YG-------SSGKA-FEVLRQAYDSFEK
DIRD-----------MES---LPLQLRQLSAVDPQLRSSSIGLPL----------FAPRQ------------
--------PLHTPAGVLIQFEGSGRWPDDVVAIQRTKIAFLLKIGELLAESNDS-IT--------TRLGIEN
E----DQPLQNCAFLDVFYPSGATFRLRIHNEREQTLLERQVKDKSS-------------------DNRSRE
DAVSALSIYKSFNVQLPLHTQSISTHCTRFPLLSPTIRLVKKWFDRH-MLSSH--------ISDELIELLAV
RVF-------------------------LQ-------------PYPWK--APSSAMSGFLRTLLFISKWDWR
STPLIVDFN---------------------------------------------------------------
------------------------------------------------------------------------
-AARMTALARSACNAVKD--QSLDLD-----------------TRS----LFAS----STNDYNFVIHLNPK
ATGISKAKDSHR---------------------------------------------------FKNLEVQSE
LSIDK-----------------VD-YR---PLQ---MFSEELENLYN----GSIVFFRGATDMTR-------
--IGGLWNPQT--AVPRAFKVNLAYAAKPL---------------E---EKGDEEEEAKNVEI--NKSAMLA
EIAR-LGGDMVSRIEIH-------------------------------------------------------
------------------------------------------
>C_globosum_116203599 gi|116203599|ref|XP_001227610.1| hypothetical protein CHGG_09683 [Chaetomium globosum CBS 148.51]
-----------------------------------------------------------MDSAPTKRRKLD-
------------------------------------------------------------------------
--------------------HTQDGA---ELA--L-------------------------------------
-------------------------------------------------ESAAST-----------------
-GVSRSRA-----------------------------FILEAEELLDSVRL-------------------DY
GI-------------ALEGADSLLHRIKGVIEGIKAHD-ALPLV---QAASKL--E----------------
---------------------------------------------KK---HKIK-VPF---PDP------RP
-QENSNYKVAFSKPA-QFNVVGS--YVS-KTMVKSQKDY-A-----VDMVIVLPE-----------------
---------------------------EILQEKDYLDLRYFYKRAYYLAVVAAALRKEFE-----SEAQLSY
EHLNGNPLC----------PVLAIQ----P---------NAPKTEESANPGSK-GT-LDFRIRILPCAPDGF
-FPK----------IKLHLG---------ANLVR--------------------------------------
----------------KNRDDDSKPSL-------KP-----------TSFYNSTVVAES-C---YL-PYLKV
L--RQAEKRCAAFKNTC----ILGRIWLQQRGFGGDISQ----------------GGF--GHFEW--A----
------------VLLALLLQGGES----------------KGHAALPSSL----------------------
------SST-----------------------------QLFKAVV-QFLSVT-----NF---AEKPC---VF
---------GQGSP--DL--ESHSE-----TT----------------------------------------
---------------PILYDSARQLNLAFKMGPWSGALLHRHAKWTRSL---LSD-S--TADQFNPTFILK-
TDVSLHSFDLIA--------RLN----IDGALKETSADSRGPAW-----------------EAGSK----VY
RTLKRALVDKEMGERARLIHL-----------------R-TSA-HQPWPLA--A-EPKP---------RSKS
PLEVGILF-DPVNMARTVDRGPSAGPSAEEKEECE--EFRKFWGE-KSELRRFERDTIRETLIW--AS--T-
TPF-D----------------LCEEILRYVLGRHLR-IG---QLHNEIA------------VYGDGLPD---
----------L---------LSL----------------------K-------PADSALFNVAKKAFGAFER
DIRD-----------LED---LPLR-----------------------------------------------
---------------------ASGKWPESLAAIQRTKIAFLLMIGSLLENSKPGEIK--------THVGLED
S----KYEIENLAFLDIIYESGPSFRLRIHSDLEEALLERQVKDKTA-------------------EQYLRQ
RATTLLATFRRLYTNLPLHNQYISTCATRFPALSPTIRLVKHWFNAH-KLSYH--------FTEEFIELAAL
HVF-------------------------LT-------------PYPWD--APTSASSGFMRTLLFLSHWDWR
SEPLILDTS-----------------------------AEMTSSERTSIATRLEAWR--K------------
---IDPNMNHT-----VLLVATSQE--P----------------SGVAW-----------TTVDGQAKPSKV
VAARMTSLAKSASRLIRE--QGVELD-----------------CRR----LFVP----SLKEYDVLIHLNSK
ALKGTLKTYATIDPEQ----------------------EDEE---------------DAGRPKFKNLDERTG
QDPLP-----------------LA-QH---PAE---LFLQHLSAAYG----GPLVFFRGA----V-----ED
NTIGAIWNPQM---QRRTFRVNLPTSYKP-AG----GKKRAKGDED---E-DE-----EAELVDVNRDAILS
EIAR-IGADLVERVEVKGA-----------------------------------------------------
------------------------------------------
>M_thermophila_367031814 gi|367031814|ref|XP_003665190.1| hypothetical protein MYCTH_2308660 [Myceliophthora thermophila ATCC 42464]
-----------------------------------------------------------MDSTPAKRRKLD-
------------------------------------------------------------------------
--------------------HSQDDA---EIL--L-------------------------------------
-------------------------------------------------QSAAST-----------------
-GISRSRA-----------------------------FILETEELLDSVRL-------------------DY
ET-------------ALDGADNLLHRIKGTIEGIKPHE-ALPIA---QAASKL--E----------------
---------------------------------------------KT---TKIK-VPF---PDP------QP
-QENSNYKVAFAKPA-QFNVVGS--YVS-KTMIKTQKDH-G-----VDMVIVIPK-----------------
---------------------------EILQEKDYLHLRYFYKRAYYLAVVASSLREEFG-----SEAQLSY
EYLNGNPLC----------PVLAIQ----P---------NVSKEAELETSGKG-RV-LDFRIRILPCAPDGF
-FPT----------AKLHLG---------ATLVR--------------------------------------
----------------KNRDGESNTS--------EP-----------TSFYNSTLVAES-C---FL-PYLKV
L--RQAEKKCAAFKNAC----ILGRIWLQQRGFGGDISQ----------------GGF--GHFEW--A----
------------VLLALLLQGGEA----------------K---ALSPSL----------------------
------SAT-----------------------------QLFKALV-QFLSVT-----NF---AEKPC---VF
---------GPGKP--DL--ESYCE-----VT----------------------------------------
---------------PILYDSARQLNIAFKMGPWSAALLHQHAKWTRSL---LAN-S--SVDQFNPTFILK-
ADIPLHSFDLVA--------RLK----IDEAPADTGADSRGPAW-----------------QVSNK----AY
QILKRALVDKEMGQRARLIHM-----------------Q-VPACHRSWPLT--E-GLGS---------QATS
PVEIRILF-DPINMARTVDRGPSAGPSAEEKKACE--NFRKFWGD-KSELRRFERDSIRETLIW--TS--T-
TPF-G----------------ICEEIIRYILGRHLR-IG---HLHEEIS------------VYGDGLPA---
----------L---------LSL----------------------K-------PADTASFNVAKKAFGAFER
DIRD-----------LDE---LPLRVRQVAPICPELRQASVKTPT----------FGSSK------------
--------SGPRPLECVISFEASGKWPDSLVAIQRTKIAFLLMIGSLLERSKPGELK--------THVGLEN
A----KYETENLAFLDVIYESGPSFRLRIHSDLEESLLERQVKDKTS-------------------EQYLRQ
RATTLLATFRRLYTNLPLHNQYISTCATRFPALSPTIRLVKHWFNVH-KLSCH--------FTEEFIELAVL
HVF-------------------------LS-------------PYPWD--APSSINTGFMRTLLFLSHWDWR
SEPLVVDTS-----------------------------GEMTASERASISTRLEAWR--K------------
---IDPNMNHT-----VLLVATSQE--P----------------SGVAW-----------TTADGQAKPSKV
VAARMTSLAKSASRLIRE--QGVELD-----------------HRR----LFVP----SLKEYDVLIHLNSK
AFKSTLKTYANIDPEE------------------------EE---------------EVARPKFKNLDERTG
QEPLP-----------------LA-QH---PAD---LFLEHLNATYG----GPLVFFRGS----V-----ED
NTIGAIWNPQM---QRRSFRINLPTSYKPVAA----GKKQSKSDEH---EDDE-----EADLVDVNKEAILS
EIAR-IGADLVEKIEVKSAS----------------------------------------------------
------------------------------------------
>T_terrestris_367047975 gi|367047975|ref|XP_003654367.1| hypothetical protein THITE_2117332 [Thielavia terrestris NRRL 8126]
-----------------------------------------------------------MEPAPAKRRKLG-
------------------------------------------------------------------------
--------------------HGPEGA---EAA--L-------------------------------------
-------------------------------------------------ESAAST-----------------
-GISRSRA-----------------------------FVLEAEELLDSVRL-------------------DH
AT-------------ALDGADALLHRIKEAIEAIKPHE-PRPIA---EAAAKL--E----------------
---------------------------------------------KK---HKIK-VPF---PDP------PP
-PENSNYKVAFEKPA-QFNVVGS--YVS-KTMVRTQKDH-A-----IDMVVVLPE-----------------
---------------------------GILQEKDYLDLRYFYKRAYYLAVVASALRKVFD-----SESTLSF
ERLNGNPLC----------PVLAFR----P---------KASKDKDSENPEDK-RV-LDYRIRIIPCAPDGF
-FPK----------NKLHLG---------APLVR--------------------------------------
----------------KSQAEHSDTPP-------HP-----------TPFYNSTLVAES-C---FL-PYLKV
L--RKAEKKCAAFKNAC----MLGRIWLQQRGFGGDISQ----------------GGF--GHFEW--A----
------------VLLALLLQGGES----------------KGHAALSASL----------------------
------SST-----------------------------QLFKALI-QFLSVT-----NF---AEEPC---VF
GPGN-----GPGKS--EL--ASHLE-----SG----------------------------------------
---------------PILYDSAQQLNIAFKMGPWSAALLHQHAKWTRSL---LAD-S--AADQFNPTFILK-
SDFPSVSFDLFA--------RLK----FDRASVEAGADFRGPAW-----------------RLGSE----VY
RILKRALADKEMGERARLIHL-----------------Q-APAC-PPWPLA--E-APDT---------QGTS
PLEIGVLF-DPANMARTVDRGPSAGPSAQEKEKCE--EFRRFWGD-KAELRRFERDTIRETLIW--TS--T-
TPF-D----------------LCEEIVRYVIRRHLR-IG---HLHDEIT------------VYGNSLPD---
----------L---------LSL----------------------K-------PADTALFNVAKKAFGAFER
DVRD-----------LDD---LPLRVRQIAPICPELRYASVKPPT----------FGSEK------------
--------SGPRPLECVISFEASGKWPESLVAIQRTKIAFLSMIGSLLESSKPGEAK--------THIGLEN
S----KFETENLAFLDVVYESGTSFRLRIQSDLEESLLERQVKDKTL-------------------EQYLRQ
RATTQLATFRRLFTNLPLHNQYISTCATRFPALSPTIRLVKHWFNAH-KLSCH--------FTEEFIELAVL
HVF-------------------------LS-------------PYPWD--APSSASTGFMRTLLFLSRWDWR
SEPLIVDTG-----------------------------GDMPAADRASVGTRLEAWR--K------------
---IDPNMNHT-----VLFVATAQE--P----------------SGVAW-----------TTLRGEPKPCKV
AAARMTSLAKSASRLIRE--QGVELD-----------------CRR----LFVP----SLKDYDVLIRLNSK
AVKSTLKTFATADPDE------------------------AE---------------STTQAKFKNLDERTG
LAPLP-----------------LA-QH---PAD---LFLEHLSAAYG----GPLVFFRGA----V-----DD
HTIGAIWNPQM---QRRSFRINLPTSYKPAAE----KKRAEDGEEQ---ESDD-----EADVVEVNREAILA
EIAR-IGAALVDKIEVKGA-----------------------------------------------------
------------------------------------------
>P_anserina_171679507 gi|171679507|ref|XP_001904700.1| hypothetical protein [Podospora anserina S mat+]
-----------------------------------------------------------MDSGPAKRRKLD-
------------------------------------------------------------------------
--------------------HSQDGA---GKA--L-------------------------------------
-------------------------------------------------EAAVST-----------------
GGVSRSRA-----------------------------FILEAEELLEEVRI-------------------DY
KT-------------AFEGADQLLHKIKSSIETIKSQE-PLPIL---EAATKF--E----------------
---------------------------------------------KK---SKIK-IPF---PDP------QP
-PKNSNYKVAFAKPS-QFNVVGS--YVS-KTMVKTQKDH-S-----VDMIVVLPQ-----------------
---------------------------EILQEKDYLDLRYFYKRAYYLAVVASALQKESG-----DEAELSY
EYLNGNPLT----------PVLAIQ----P---------KSP---EATDEGSK-GR-LQYRIRIIPCAPEGF
-FPK----------GKLHLG---------ASLVR--------------------------------------
----------------RGRDTESETPA-------HP-----------TAFYNSTVAAEG-S---FL-SYLKL
L--RQTEKKCAAFKKAC----ILGRTWLQQRGFGGDISK----------------GGF--GHFEW--S----
------------VLLALLLQGGQR----------------MGHAALSTSL----------------------
------SAT-----------------------------QLFKAQV-QFLSVM-----NF---SEKPC---VL
---------GAENV--DL--EEHIE-----SG----------------------------------------
---------------PILYDYSRGLNVAFKMGHWSAALLHQHAKWTRSL---LSD-S--SADQFTPTFILR-
ADLPSHTFDLFA--------HLNYSDVLDQVIGNDYSESRGRIW-----------------QLGSK----VY
RVLKRALGDKELGERARVVHI-----------------Q-TPE-QPKWSLA--E-KPKD---------QTRA
ALEVGVLF-DPVNMSRVVDKGPSAGATAEEKEECD--RFRRFWGD-KAELRRFERDTIRETLVW--KS--T-
TPF-E----------------ICEEIMRYILALHLR-IG---HLEDDIS------------FYGNGLAV---
----------L---------LSI----------------------K-------PADTTSYSVARKEFSTFER
DIRN-----------LDD---LPLRVRQIAPVCPELRHASVKPPV----------FGSLK------------
--------SGPRPMDCVISFEASGKWPESIAAIQRTKIAFLLMIGNLLENSKQG-VK--------THVGLED
A----HFETENLAFLDVVYESGPAFRLRIHSDLEESLLERQVKDKTQ-------------------EQYLRQ
RATTQLAAFKRLYNNLPLHNQTINTSITLFPALGPTIRLVKHWFNSH-KLSIH--------FTPEFIELVTL
HIF-------------------------LS-------------PYPWD--APSSPSTGFNRVLLFLSRWDWR
SEPLIIDSG-----------------------------NELTNSDHFAIVTRMEAWR--K------------
---IDPGMNHT-----VLFVATTQE--P----------------TGIAW-----------TSLNNEPKPTRV
VATRMTALAKAACRVVRE--EQLLLD-----------------PRR----LFVP----SLKEYDVLIHLDPK
ALKNAMRTYENVDPAE----------------------EVGE---------------GRG-SKFKNLDVVTG
EDLLP-----------------LV-AH---PAE---VLLEQFGKVFG----GPLVFFWGG----E-----GD
NVVGAIWNPGM---ERRVLKGGMLASYRP-------GRQQQEGDGE---DKVE---------VEMNKEAMVG
EMAR-LGGDLVERIEMR-------------------------------------------------------
------------------------------------------
>N_crassa_85090796 gi|85090796|ref|XP_958589.1| hypothetical protein NCU09437 [Neurospora crassa OR74A]
-----------------------------------------------------------MEPGSAKRRKIG-
------------------------------------------------------------------------
--------------------HSRGGE---SAVGNI-------------------------------------
-------------------------------------------------DAAASS-----------------
-GLSRGRA-----------------------------FILEAEELVDEVKL-------------------DY
AT-------------ALEGVDSLLHKIKGSIEAIEAHD-ALQIA---EAATKL--E----------------
---------------------------------------------KK---HKIP-IPF---PEP------RP
-SDKSNYKVAFAKPS-QFNVVGS--YVS-KTMIKAQKSH-A-----VDMVVVIPG-----------------
---------------------------ETLQEKDYLDLRYFYKRAYFLGVVAAALQKDLA-----DDGELSY
EYLNGNTLS----------PILSLK----P---------KV------EGEKKE-GQ-LDYRVRIIPCAPDNF
-FPK----------SKLHLG---------ATLVR--------------------------------------
----------------KAGGDESKAAT-------KP-----------TPFYNSTIVSES-C---FF-PYLKL
L--RQTEKKCAAFKKAC----ILGRVWLQQRGLGSDMAD----------------GGF--GHFEW--A----
------------VLLALLLQSGDS---------------TKGHAPLSTSL----------------------
------SAT-----------------------------QLFKAMV-QFLSVT-----NL---SEKPC---VL
---------GTATV--ES--ET--------TG----------------------------------------
---------------PVLFDAVRGLNVAFKMSNWSAAKLHQHAKWTRSL---LND-S--TADQFTPTFILK-
ADLPWQNYDLIA--------HLNYDGKQDKT---EPIDCRGRLW-----------------EYSDK----VH
RVLKRALQDEELGERARSIHI-----------------Q-LPK-SSSWDLT--K-KPST---------KQNH
TIEIGVLF-NAANMTRSVDRGPAAGPSNEEKEECA--KFQRFWGE-KSELRRFEGDSIRETLIW--SS--T-
SPF-D----------------LCEEIMRYILKLHLR-VG---YLEDELT------------FHGDGFTE---
----------L---------IPI----------------------K-------PTDTSVFNAARKAFSSFEK
DIRD-----------LDD---MPLHVRQIAPICPELRHASVKVPF----------STVNK------------
--------SGPRPLECVISFEASGKWPESIVAIQRTKIAFLRMIGDLLERSKPGEVR--------SYVGLES
S-TTTNTELENLAYLDIVYESGPAFRLRIHSDLEEALLTRQSHDKTI-------------------DQHHRH
QASVLLSNFRRLYYHLPLHTQSINTFATRFPAFSPTVRLLKHWFSSH-KLASH--------FTPDFIELVAL
QTF-------------------------LS-------------PYPWD--APSSPSVGLLRALLFVSRWDWR
SEPLIVDTN-----------------------------SDMPSSERSAIATRLEAWR--K------------
---IDPLMNHT-----VLFVATAQE--S----------------SGVAY-----------TTVNGIAQPSKV
VAARMTALAKTACHVIRE--EGVELD-----------------ARR----LFVP----STKEYDVLLHLSPK
AIKAVSKVYPSEELTS---------------------ITAAK---------------SSSGSKYKNLSATAG
EDPLP-----------------LP-SA---PVD---TFFERLEQVYGSGSSAPLVFFRGR----E-----EE
KVVGAIWNPSL---GRRGLKVNLGTSYKPVKAA---GKRKLGGDEK---DGEEKEEKEEEQLVEVNREAILS
EIAR-IGGELVERIEVQRE-----------------------------------------------------
------------------------------------------
>S_macrospora_336261743 gi|336261743|ref|XP_003345658.1| hypothetical protein SMAC_08609 [Sordaria macrospora k-hell]
-----------------------------------------------------------MEPGSAKRRKTG-
------------------------------------------------------------------------
--------------------HSR-GE---SAVGNI-------------------------------------
-------------------------------------------------DAAASS-----------------
-GLSRGRA-----------------------------FILEAEELLDEVKL-------------------DY
AT-------------ALEGVDSLLHKIKGSIEAIETHD-ALQIA---EAATKL--E----------------
---------------------------------------------KK---HKIQ-IPF---PEP------RP
-SKESNYKVAFAKPS-QFNVVGS--YVS-KTMIKAQKSH-A-----VDMVVVMPG-----------------
---------------------------ETLQEKDYLDLRYFYKRAYFLGVVAASLQKHLA-----EDGELSY
EYLNGNPLS----------PILSLK----P---------KV------EGEKKE-GR-LDYRVRIIPCAPDNF
-FPK----------SKLHLG---------ATLVR--------------------------------------
----------------KAGG-EDKAAT-------KP-----------TPFYNSTVISES-C---FF-PYLKL
L--RQTEKKCAAFKKAC----ILGRVWLQQRGLGSDMAD----------------GGF--GHFEW--T----
------------VLLALLLQSGDN---------------TRGHAPLSTSL----------------------
------SAT-----------------------------QLFKAMI-QFLAVT-----NL---SEKPC---VL
---------GTATV--ET--ET--------AG----------------------------------------
---------------PVLFDAARGLNVAFKMSNWSAGKLHQHARWTRNL---LND-S--TADQFTPTFILK-
ADLPWQNYDLIA--------HLKYDAKQDRT---QPTDCRGRVW-----------------EYSDK----AY
RVLKRALQDEELGERARSIHI-----------------Q-LPK-SSSWELT--K-KPST---------KQNH
TVEIGVLF-NAANMTRAVDRGPAAGPSNEEKEECA--KFQRFWGE-KSELRRFEGDSIRETLIW--SS--T-
SAF-D----------------LCEEIMRYILKLHLR-VG---YLEDELT------------FHGDGFTE---
----------L---------IPI----------------------K-------TTDTSVFNAARKAFSSFEK
DIRN-----------LDD---MPLHVRQIAPICPELRHASVKVPF----------STVSK------------
--------SGPRPLECVISFEASGKWPESIVAIQRTKIAFLRMIGDLLERSKPGEVR--------SYVGLES
S-TTTNTELENLAYLDIVYESGPAFRLRIHSDLEEALLTRQSHDKTI-------------------DQHHRH
QASVLLSNFRRLYYHLPLHTQSINTFATRFPALSPTIRLLKHWFSSH-KLSSH--------FSPEFIELVAL
QVF-------------------------LC-------------PYPWD--KPSSPSVGLLRALLFLSRWDWR
SEALIVDTN-----------------------------GDMPSAERSAISTRLEAWR--K------------
---IDPLMNHT-----VLFVATAQE--S----------------SGVAY-----------TTVNGVAQPSKV
VAARMTALAKTACRVIRE--EGVELD-----------------ARR----LFVP----STKEYDVLFHLSSK
ALKSV-----------------------------------------------------------------AG
EDPLP-----------------LP-LS---PID---TFFEKLEAIYGSGSSAPLVFFRGG----E-----DE
KVVGAIWNPTL---GKRAFKVNLGTSYKPVGAAGVSGKKRKGGDE----DGEE-TENEGEVMVEVNRDAILS
EIAR-IGGEVLERVEAQRE-----------------------------------------------------
------------------------------------------
>M_oryzae_389638126 gi|389638126|ref|XP_003716696.1| hypothetical protein MGG_03270 [Magnaporthe oryzae 70-15]
-----------------------------------------------------------METSPPKRRKLS-
------------------------------------------------------------------------
--------------------QSADATMLGSAT--L-------------------------------------
-------------------------------------------------EAAASS-----------------
AGMYRPST-----------------------------FILETEELLKEVKV-------------------DS
SK-------------SLAGIEELLHQVKSGVEALQGHE-PVPIH---DAVRKF--E----------------
---------------------------------------------NK---HGIA-IPF---PEP------RP
-SQDSPYKLSLETPS-TFNVVGS--YVL-KTMVKSQGDL-A-----VDMIVEMPK-----------------
---------------------------SMFQEKDFLNLRYFYKRSYFLAHVAAAVRKAL------PDLEISF
EYMHENPLA----------PILCVQKISVK---------EGTKKRESNGSTSR-ST-GGPKVRVIPCAPADL
-FPK----------NKLTST---------SNCIR--------------------------------------
----------------SSAADDKKETQ-------PP-----------TPFYNHTVKSDS-L---YF-AYFKT
L--LQTKKSSPAFLDAC----ILGRVWLHQRGFSGSLSR----------------GGF--GHFEW--A----
------------LLLTLLMQGGGG---------------RKGEAALSSSL----------------------
------SSH-----------------------------QLFKATM-QFLAKS-----DFTSCSNRPV---IL
---------GKPSD--DILVDGIRE-----PG----------------------------------------
---------------PVLYDATRQHNFAFKMSPWSASLLRKHAKWTLDL---LND-S--TVDQFSPTFIMK-
ADIPLQVFDLVV--------RVP----CPDSVKSAGSGTRGTTF-----------------EFANR----VY
KIINKAL-----SERSQLVHV-----------------Q-IPE-QPHWSIS--E-PAAR---------QKTG
ELLVGVIF-NPAEMARTVDHGPSA----EDKVEAR--KFRQFWGE-RSELRRFKDGTIQETLIW--KQ--T-
TSF-G----------------VCEEIIAYILNLHLK-IH---H--DELE------------FHGNGFTS---
----------L---------IHA----------------------K-------PTDSMAYSAAVQAFADLER
EIRG-----------LEN---LPLQVRQVAPAAAELRSASLKPPQ----------LDSPR------------
--------GSYRPMDIVIYFEASGKWPDNIAAIQRTKVAFLLKIGSMLESANSS-IT--------THVGLED
A----VHEHQNLAFLDIVYDEGAVFRLRVQSDLEESLLERQTRDKTL-------------------DQHVRA
ESSNHLATFRRQYTHLPMLNRTVSTLCTRFPALSSTIRLAKHWFNSH-KLSNH--------ILPEAVELMVL
HAF-------------------------LN-------------PAPWQ--TPTSATTGLLRTLLLLSKWDWR
NDPLVVDPS-----------------------------ADMGSEERKAVATRLTAWR--QT-----------
---LDPAMNRT-----VLVIATPSD--A----------------TGTAF-----------TTVNGQPFPSRV
AASRMTALARSACRLVRE--EGVGLE-----------------PRM----LFVP----STAEYDILVRLDGS
VVKKVAS-------------------------------LKDG---------------TASKSKFKNLDPSMA
QGRVP-----------------LA-SD---PVD---TLLERLSDVYG----STLVFFYGG----S-----QD
VVIGGLWNPML---ARRSFRVNLPCSFKPVAQSKSTGGNKP-GDGE---DMES-SDDEGDDLVEVNRDAILS
EIAR-IGGDLIESIEVKKRG----------------------------------------------------
------------------------------------------
>G_zeae_46123925 gi|46123925|ref|XP_386516.1| hypothetical protein FG06340.1 [Gibberella zeae PH-1]
-----------------------------------------------------------MESN-SKRRKID-
------------------------------------------------------------------------
--------------------HD--GL-RHDALIDF-------------------------------------
-------------------------------------------------EARSSA-----------------
-RVSTAST-----------------------------FVLQTDELLKEAKL-------------------DY
GK-------------ALKGVDEHLHRLKEAIDTATPHG-PEPIT---QVTTRF--E----------------
---------------------------------------------KK---HRIV-IPY---PDP------KP
-AKDAPYKLSYEKPA-SYNVVGS--YVA-KTMVKSQAQF-G-----IDMVVQMPK-----------------
---------------------------TMFQEKDFTSMRYFYRRAYYIAYIAASLKKELG-----DSMDIGF
EYLNENPLL----------PVLALR----PKPEEEEEDNKETKEKASKKKSKA-SK-SSYTIRLIPCAPEGL
-FPR----------SKLLSS---------SNNNR--------------------------------------
----------------SGETDDKKTKS-------G------------TPFYNSTLKAEE-T---FI-SYLRV
L--THAKNECPGLTDAC----VLGRIWLQQRGFGSSLSQ----------------GGF--GHFEW--S----
------------VMIALLLQMGGR----------------NGKALFSSSL----------------------
------SST-----------------------------ELFKAAV-QFLSTT-----DF---NEKPF---VF
---------GYSKI--SV--DNARE-----DG----------------------------------------
---------------PVMYDPIRELNILSKMSPWSASLLQMHAKTTTDN---FAD-E--AADKFAPTFIIK-
SDAPLQTFDAIF--------ELK---SQG-SKPLDSPDCRGSAW-----------------DFSLE----AH
KVLKQAY-----GNRSHLLHF-----------------Q-LPS-KAGWKLG--A-APPS---------DS-G
KVQFGVMF-EFAQMGRQMEHGPPA----EEPEEAA--KFRRFWGE-KAELRRFKDGSILECVEW--SS--K-
VPF-R----------------ICEEIAEHTLKRHLK-VD---S--GDVV------------AFGAGFSN---
----------I---------VTF----------------------S-------HMDKEAFDAARRAFQTLEY
DIRN-----------LED---LPLQIRQLSAVSPAARYASIDAPS----------PGFHT------------
--------GTIKPIDVNIYFEASGRWPENSVAIQETKIEFLLDFDRRLTSTKEN-IK--------TYLGRDN
K----EIGIENLAFLDIVYDTGAAFRLRIHADLEDILLERQIKNKTL-------------------DPRIRE
ESEVVFARTKWFFETLPIHTQTIATFCTRLHPLSQTIRLVKQWFNAH-KLSGH--------ISEELIELFVL
NVF-------------------------LQ-------------PYPWR--APTSASTGFLRTLTFLSRWDWR
DEPLIVDSA-----------------------------EELIDDDRHNIRNELEAWR--K------------
---KDPNMNHT-----VMFVATSVD--T----------------SGLAY-----------TR-NG---PSKL
IASRMTRLAKAACKLVKD--SGYRID-----------------ATE----LFDT----SLEDYDVLFHLSRK
AIRSILREAAS-DPSA------------------------------------------RRHSQFKNLDERTG
RAPLP-----------------IR-AH---PVD---VFMQELQRVYE----DTLVFFRGTHNGEE-----DD
AVIGAIWNPKL---QQQKFRAGLPYNFLRVAG-------------------------EDEDVVAVNRKAVLS
EIAR-IGGDMIRKIEEVK------------------------------------------------------
------------------------------------------
>N_haematococca_302915413 gi|302915413|ref|XP_003051517.1| predicted protein [Nectria haematococca mpVI 77-13-4]
-----------------------------------------------------------MESS-SKRRKLD-
------------------------------------------------------------------------
--------------------HSGPGL-RHDGLIDF-------------------------------------
-------------------------------------------------EARSSA-----------------
-RVSTAST-----------------------------FVLQTDELLKEAKL-------------------DY
SK-------------ALKGVDAHLHRLKEAIDSAPPHD-ALPIA---EATASF--E----------------
---------------------------------------------KK---HRVV-VPY---PEP------RP
-AKGAPYKLSFAKPA-QYNVVGS--YVA-KTMVKTQAQF-G-----IDMVIQMPK-----------------
---------------------------AMFQEKDYTSMRYFYRRAYYIAYVAAHVKKELG-----AEMDLGF
ELLNENPLL----------PVLTLR----PKPEEEEEP-KESKGKTSKKKAKA-PK-SSYVIRVIPCAPDGL
-FPK----------SKLLPT---------SNNNK--------------------------------------
----------------SGETDDKKTQL-------S------------TPFYNSTLKAEE-T---FI-SYLRV
L--THAKNECPAFPDAC----VLGRIWLQQRGFGSSVSQ----------------GGF--GHFEW--S----
------------IMIALLLQMGGR----------------NGQAALSTSL----------------------
------SST-----------------------------ELFKATV-QFLSTT-----DF---NKKAF---VF
---------GSSKI--SP--DTVKE-----SG----------------------------------------
---------------PVMYDPVRELNVLSKMSPWSASLLQMHAKSTTDL---LAD-E--AADKFEPTFIVK-
SDAPLQTFDAIF--------EIK---THDLSKASKSPDRRGPAW-----------------DFSLE----AH
KILKKAY-----GTRAQLVHF-----------------Q-LPS-RKAWSLS--S-FHPS---------DS-D
KVLFGVMF-EFAQMSRQMEHGPPA----EEQKDAA--RFRQFWGE-KAELRRFKDGSILECIEW--TS--K-
LPF-Q----------------ICEEITAHILKRHLK-IV---K--EEII------------PFGAGFSS---
----------V---------IAL----------------------S-------HMDKEAFDAAQRAFRTLEH
DIRN-----------LED---LPLQIRQLSPVSPAARYASIDAPM----------PGFHQ------------
--------GTIEPIDVNLYFEASSRWPENLIAIQEAKIEFLLDFDRRLNAAKDN-IT--------TYLGREN
Q----EIGIENLAYLDIVYNSGASFRLRIHCDLEATLLERHIKNKTL-------------------DQHVRE
ESEAAFARFNWLFTTLPIHTQTISTFCTRLHSLSQTIRLVKHWFNSH-KLSGH--------ISEELIELFVL
HVF-------------------------LQ-------------PYPWR--APSSVSTGFLRTLTFLSRWDWR
EEPLIVDSA-----------------------------EELTNDDRSTIHKELEAWR--K------------
---RDPNMNHT-----VMIVATSND--P----------------SGLAY-----------TR-NG---PSKL
VASRMTRLAKAACKLVKD--EGYHLD-----------------VSQ----LFDT----SLEDYDVLFHLSRK
AIRSILREAAS-DPSA------------------------------------------RRHSQFKNLDDRTG
RAPLP-----------------IR-AH---PVD---VLMQELQRAYE----DTLVFFRGTNNGEE-----DD
AVIGAIWNPKL---QQQKFRVGLPYNFSKVAG-------------------------EDDDVVEVNRKAVLL
EIAR-LGGEVIKKIEEVE------------------------------------------------------
------------------------------------------
>T_melanosporum_296425075 gi|296425075|ref|XP_002842069.1| hypothetical protein [Tuber melanosporum Mel28]
-----------------------------------------------------------MAPATKKRRTEI-
------------------------------------------------------------------------
--------------------EEGDEEVRAKET------------------------------IGGLSSEEEM
EAVSKEDDFG---------------DRTFEAKSKPRKTPKHSSSEQEKAQAISES-----------------
-YESKTNV-----------------------------FRMETEELLSEIRV-------------------DY
RK-------------RMAPAEKMLHKLKNIIEKIPRKT-GATID---KVEGEM--R----------------
---------------------------------------------KC----KIH-IPF---PEP------RP
-GADIKYKFSYERPA-YMNIAGS--YAL-KTVAKQHEGF-A-----IDLIIQIPS-----------------
---------------------------TVFQEKDYLNYRYFHKRAYYLATIAEAIQDSG------LDLQLSY
VDLHDDPLR----------PIIVAA----P---------------SGGSETDF-TT-SKCLIRIIPAIAKNT
-FSA----------SRLRPD---------RNAVRP-------------------------------------
----VA----------ERDTAKNSL---------PP-----------TPRYNSSILADT-T---YF-EHLAQ
L--HDISSEAKVFKDAC----LLGRTWLRQRGFGSNINQ----------------GGF--GHAEW--S----
------------ILMSLLLKGGGS----------------KGNSVLAKGY----------------------
------SNY-----------------------------QMFKAML-QFLATR-----DL---IVNPL---LF
--------------------DVESECARWPNG----------------------------------------
---------------PNVFDGKIGLNILFKMTEWGYRLLKHEAEITLKL---LSD-P--VMDHFEEVFLHR-
LDDPRFKFDALA--------YIP------IPECLNKNNGLDPLL-----------------SFSQK----LY
DMLSTGL-----TDRAKLIHL-----------------T-LPS-ISDLPVRADGINRSP---------APAA
QIIVGLLL-NAAQCNRAVDHGPPA-----GHKDGA--SYRVFWGD-KAELRRFKDGSILESVVW--GT--KD
SKQ-S----------------IYNQIIQYLVAKNFG--D---GIGNHIK------------FIGDEYTT---
----------A---------VGG------------------------------GRDVSLFQPAMAAFEKLIK
ELRN-----------LEG---LPLAIRQVSAAAPVLRYSSVEVPL----------LSSGQ------------
--------LM-QPADVVVQFESSGRWPDDLIAIQKTKTAFLLKMSELLEKAG---TV--------TRIGLEN
I----DYPTMNSAFLEVVYYEGSAFRIRIYHDREQTLLERQLLNKDL-------------------PGKKRD
EVTAALSEHRRRFIVGPLHTQEVQKLSHRFPALSPSIRLLKRWFQTH-LLSRE--------ISEELAELMTI
RTF-------------------------VA-------------TS--S--PPNSVMSGFLRTLHFISLWDWR
AEPAVIGTV------------------------------------AKNASETFDAIR--K------------
---SDPAINRH-----AMVIPTEYD--P----------------TGTTF-----------TE----FGPRKV
VAARVTALARSAIGAS---------------------------FKN----MFIS----STKDYDFVMYIEPK
YTLPGIR---------------------------------------------------SKSSKFKNLQKTEI
TPQD------------------IA-KL---GLNVPDTFVDELNDIYG----DTVIFFTDG------------
NIIAGLWNPSS--ESGRRWKVNIPYSTIPQVR------------------------GNGEEVLVLNKKSILN
EISR-LGGEILTKIEIIK------------------------------------------------------
------------------------------------------
>M_globosa_164660146 gi|164660146|ref|XP_001731196.1| hypothetical protein MGL_1379 [Malassezia globosa CBS 7966]
------------------------------------------------------------------------
------------------------------------------------------------------------
--------------------------------------MSDEDLDGGFEDVEDDESIRAGSKTEVNEIDDDD
AAKNTYERMA---------------PEGGSASSHGTSSLYTLPSNEEIHGLQETS-----------------
-DLYMNNM-----------------------------FKLQLDEMLKYIHP-------------------SG
GH--------------KQAIEHLLRSLQACIMCVPKID-PQ-PL--SKAVQEL--T----------------
---------------------------------------------SR-VGHSVH-IPL---VEP------VP
-REDPAYMIAFEPPE-ALNLVGS--WPL-HTVTRRVGEM-D-----VDMEVVMPS-----------------
---------------------------KLFQEKDTLNARYFTKRAFYLAVILAYVEQNHA----ALGVRAEW
LYVGGDPRR----------SCLVLR----P--------------TPEAH--DL-IK-THTVVRIHAAHAPGT
-FPT----------SRLAPN---------RNNMRG-------------------------------------
----SA----------IGASDQDTA-----SL--PP-----------TPIYNACIAAES-L---RL-AHLVY
L--HATSEWCKGFAEAC----QLLKIWATQRGFGALHLL---HEHDDKHATRRVVAGTDDARFVL--C----
------------MVLAHLLHGEPKVTDTNMEAG--SYPGVRMRTKLSPGL----------------------
------SSV-----------------------------QLFRGVL-EYLAKN-----SF---AT-PV---WM
KAQP-----SYG-L--APATDISPASFAGVFE----------------------------------------
---------------RTLVDPSGCVNLFAHWPAASVDLLQLDAAQSMRM---LSD----GSDHFADLFLVP-
QCTPLQRFDETASMHLNLHARGSL-------------------------VHRLDAGSP-SLWAIRR----VL
DVSGHAL-----GRRARVVAI-----------------C-TNPQK--TCTTEQQASGGS---------ASPK
IVELGMWL-NAEHAWHQVEHGPSP----DSPDAAA---FRAFWGS-VAELRRFRDGRVRESIVWPVST--LA
QRQ-S----------------IPRQIVRYALTQH---AC---A--KRIR------------FSGDAFVG---
----------W---------LDVP-----------------TSLAQRVYSK--DPSVHGFQLLQTAYDTLAR
ELRA-----------MDE---LPLSVTGVTPAADALRSMSVFVPGPRDVTEWGHDVPDVM------------
--------TYVPVHDVIITMESSGQWPDDLAAIQEMKTALYERMADVLSRRMPG-TK--------MQVVYDS
D-ATAHDAIYDQTCLQILMPTGFAFALRVHHDREQVLLHRLLNDKHA-----------------------RA
RAQAALRRYDMRFVHAPTHHAALQALQDHFPALGPTVRFVRRWFASQ-LLSTH--------FRAEAIELLCV
AVF-------------------------L--------------TNAHG--PPTTGMHGFVRALDLLARWDWR
ETPLLIPLENATRLAHHRKAA----LSDGGSALPDETAPAFPAAQRADVEQHFRTIR--A------------
---RDPAFRHS-----TWVLATEMD--L----------------DSKAW-----------TH----SAPTAM
VADGVRQLAKRSLHVLK---QDTSISTPL--------------VRM----LMTP----AVEAYDFVVHVQPS
LHVRYAESIAPDSTHW---------------------LATRK---------------KRVYANLDDTPLRPS
VYGS------------------EV-RP---GFDPVYEFVTMLQTIYG----DAFVLFYDE---------FGG
TVIGGLWNTAY--TKPHTFKVSLPYTSRPHAK-------------------G----------VVLNRPAILA
EIQR-LGQGIVERIDTKT------------------------------------------------------
------------------------------------------
>C_gattii_321257564 gi|321257564|ref|XP_003193632.1| hypothetical protein CGB_D5260W [Cryptococcus gattii WM276]
----------------------------------------------------------MVAQQSLKRKAIL-
------------------------------------------------------------------------
----------------ENEAGSKHP------------------GNESSISYDEEAMEFLEDPMIDRQVFSDE
ESS-SDSDAQ---------------EEASEGEEHDQPTAGPSRSSKNLYKAPTLS----------EMETLRY
AEETGGAT-----------------------------FSLQLSELLESSLL-------------------PT
TP--------------HAALKGLLTAIHSRILGMPEVE-SLPPA---KAVKRI-------------------
---------------------------------------------------GVN-VPF---PGPAEFSPLKN
-SKEIKWTLGWAKPE-EIVIGGS--WSV-VGGYKKGKGE-M---GGIDVIVAMPP-----------------
---------------------------GIFTPKDRLDYRYFHKRAFYLAVIFSELQRLASKEGELKGVRIEW
DTNMADERR----------PIIIIH----------------------AGKDQG-LK-YKVDIRIHASIPSSL
-FPL----------SSLSPA---------KCLVRS-------------------------------------
----SL----------LTTTDQPGA---------IP-----------SPLYNTSILHDT-L---QK-PHLLH
L--HRLSQLLPSSTRTVDSFFALWRIWAKRRGIRRER-----------------------GGSAWIAG----
------------MILGWVINGGWV------GGVGGNREKVKKVVGVGRGL----------------------
------GAW-----------------------------AALRAAW-EFLAHT-----DF---KQTPV---FL
HPSS-----SPSSF--EHSVFLT-------FS----------------------------------------
---------------HVFTDPTGLVNIFADWDAGEIDFLRYHARETLAM---LED-E--SGERFADVFLKE-
FDLGPAVFDEFF--------HVDISSAGLPDDLFGRSEYPSVSS-----------------LAITH----FS
STLRQGL-----SNRVNFVHI-----------------C-PIS---------------------------EQ
SVSVGLLL-DPPHANRVLDIGPSS----DKSLEGE--AFRGLWGE-KAELRRFKDGSIAESVVWDLSR--PE
DAA-L----------------IPSKIVKYLLEKHYS-IP---G--DAIT------------SFSSSQNW---
----------L---------GLIQ-----------------IPSTARDAISIKGSEKLGFRPMLNGYDSLYK
ALKD-----------IDQK--LPLAVLNVQPSSPLLRYSSTFVPHPVDIHRFSA-APNCI------------
--------KYIPSADVIVQFESSPKWPDDLAAVQKVKLALFDKLVRTLPSKLPE-TK--------ANIVFDA
G----ASEIEDQASLVVMLPEGISFRLRIYYEREKTMLERVLHEDKP-------------LFATSLPYPPRR
LVAPALAIHLERFHYLPAHHSSLAPMHHRYPTYSSACRLLKRWFAAHMLLGRGG-------VREEIVELIMA
GVY-------------------------LE-------------PGRGK--TPSSAVGGFMRAMDLLECWDWR
TEPLLIPIV----------------SASSPSSASASGRVRFPAELKEEALKLFEHLR--A------------
---NEKGTDGKEASVHAWVVCTEQD--V----------------EGMRW-----------TK-----GIGKA
VAARVGALARATVNEVKDSVERGSLD-----------------VQV----LFIT----PLEHYDIIIHLSSK
FLSTSAQSILPNPSLW------------------------------------------EPHLKYRNLTSTSE
DDD-------------------GM-RI---DFDPAALFVNDLRKLYG----DSLMFFVDC---------HGG
DVVGGVWNHTK--NGARGLKSFLGWNGMPV--------------------------KSEAELVEVNKEAIIG
EIAR-LGQDLVVKIERRR------------------------------------------------------
------------------------------------------
>C_neoformans_134110986 gi|134110986|ref|XP_775957.1| hypothetical protein CNBD3640 [Cryptococcus neoformans var. neoformans B-3501A]
----------------------------------------------------------MVAQHSLKRKATL-
------------------------------------------------------------------------
----------------ENGSGNKRGPAVPQSSRAENDNDLQELGNESSISYDEEAMEPLEDPMIDQQVFSDD
AGSVSDADAH---------------EEASESEEHDRPTAGPSRSSKNLYKAPTLS----------EMEALRR
AEETGGTT-----------------------------FSLQLSELLEASLL-------------------PT
AP--------------HAALKDLLTAIHSRILGMPAIE-SLHPA---KAIKRI-------------------
---------------------------------------------------GIK-VPF---PGPAEFSPLKN
-GKEIKWTLGWAKPE-EVVIGGS--WSV-VGGYKKEKGE-M---GGIDLVVAMPH-----------------
---------------------------GIFSPKDRLDYRYFHKRIFYLAVIFSELQRLATKEGELKGVKIEW
ATNMADERR----------PIVVVR----------------------AGKDQG-LK-SKVDIRIHASIPSSL
-FPL----------SSLSPA---------KSLVRT-------------------------------------
----AL----------FATTDQTSG---------TP-----------SPLYNTSILHDT-L---HK-PHLLH
L--HRLSQLLPSNARTVDSFLALWRIWAKRRGIRRER-----------------------GGSAWLAG----
------------MVLGWVINGGWV------GGVGGKREQVKKVAGVGRSL----------------------
------GAW-----------------------------GALRAAW-EFLAHT-----DF---KQTPI---FL
HPPS-----SPSSF--EHSVFLT-------FS----------------------------------------
---------------HVFTDPSGLVNIFAGWDEGEIDFLRYHARETLAM---LED-E--SGERFADVFLKE-
FDLGPAVFDEFF--------HIDISSARLPDDLYKRSEHPSVSS-----------------LAVTV----FS
STLRQGL-----SNRVNFVHI-----------------C-PIS---------------------------DH
SISVGLLL-DPSHANRVLDIGPSS----DKPLEGE--AFRGLWGE-KAELRRFKDGSIAESVVWDLSR--PE
DAA-L----------------IPSKIVRYLLENHYS-IP---G--DAVT------------SFSSSQSW---
----------L---------SLIQ-----------------IPSSARDAITIKGSEKLGFRPMLSGYDSLYK
VLKD-----------IDHK--LPLAVLNVQPSSPLLRYSSTFVPHPVDIHRFSA-APDCI------------
--------KYIPSADVIVQFESSPKWPDDLAAVQKVKLALFEKLARILPSRLPE-IK--------ADIVFDA
G----ASEIEDQASLAVMLPEGISFRLRIYYEREKTMLERVLQEEKP-------------LFATSLPYPPRR
LVVPALAIHLERFHYLPAHHSSLAPMHHRYPTYSSACRLLKRWFAAHMLLGESG-------VREEIVELIMA
GVY-------------------------LE-------------PGRGK--TPSSAVGGFMRAMELLECWDWR
TEPLLIPIV----------------SASSPTSASASGRVRFPAELKEEALKLFEHLR--A------------
---KEKGTEGNEGNVHAWVVCTEQD--V----------------EGMRW-----------TK-----GIGKA
VAVRVGALARATVRAVKDSIEKGSLD-----------------VTA----LFIT----PLEHYDIIIHLSPK
FLSTSAQSILPDPSLW------------------------------------------EPHLKYRNLTSSSE
ESD-------------------GM-RI---DFDPAALFVRDLKKIYG----DSLMFFVDR---------HGG
DAVGGVWNLAR--DGARGLKSFLGWNGMPV--------------------------KSEAELVEINKEAIIG
EIAR-LGQDLVVRIERRR------------------------------------------------------
------------------------------------------
>Y_lipolytica_50554475 gi|50554475|ref|XP_504646.1| YALI0E31625p [Yarrowia lipolytica]
------------------------------------------------MIWIIFKRILHNTIMGVKRPLSK-
------------------------------------------------------------------------
---------------------ASQHESQSKKVKSEAKPEITSLADLESEDDDSEDDSEDDSGADDDSDEDKF
SDKEEEISDN---------------EHEEKPGRVSKKKAKLQLSAAEIKAAKEAA-----------------
-ELFKSNI-----------------------------FKMQIDELLKELDV-------------------DE
KH--------------TKRIGKMLHRVHSIIAEIPKAG-PFDVS---RASKWA--S----------------
---------------------------------------------SQ----QVE-IPW---NRP--------
-SDKTQYKFAFAKPS-DVNVVGS--FAL-GSVNRLPGKE-R---VAVDVSVTMPR-----------------
---------------------------ELFQEKDFLNNRYLHKRAFYLTVLAAALKKELD-------CSVSY
ETLDDD-IR----------PVVVLR-------------------GINKSDTDFGPK-SPFYIRILPVIEEDV
-FDT----------KKLAPG---------RNCLR--------------------------------------
----------------SKDGEE------------PP-----------TPLYNSAILADM-T---TT-RYLGF
L--KKTAKIVPAFVAAW----RLGSLWLRQRGFSGAVGQ----------------GGF--GAMEF--G----
------------MLMAALL---------------------RSKQQLHAGY----------------------
------SSY-----------------------------QLFKGVV-RFLAIE-----DL---TRQTW-----
---------TYSSA--LELSNDAHFEDNDTRL----------------------------------------
---------------PCVLDSDTGLNIIAKVQPWAYDLIKHESRVSFDL---LSD-T--TVDRFGLLFLRY-
IAEPKLYFDEVV--------RVPVTEIEGHPFTGSK---------------KVQFSSF-GNFFANN----VY
AVLKQGL-----DDRVACVSV-----------------S-MET-GQAWDIDAKFETSTT------------G
EVSVGLLF-TA-DCNRTVTHGPAN----DDAEACE--AFRDFWGD-KAELRRFADGSIKETTVW-------N
GRG-L----------------VTSQIIRFVLENHVS-PS----CLADLY------------LSSDNYQT---
----------M---------IT-------------------------------EVTDAHSKLISEALVNLTA
AVNR-----------IE----LPLVVKNILPASSALRSTDVSPAL----------PFELN------------
--------G-DFFCDAIVQFESSSRWPEEIEAMEKTKLAFLLDMRKKLADQG---YR--------VIVGFND
K----------QAFALVLTPEGFGFRLHIITETDELLVKHFVKDN--------------------------A
NAALRHLAF-RQFNDAPNHTRLITTMTTRYPLYGATVRLVKAWLDAH-FMTAA--------FPQELWELIAL
QPF-------------------------VS-------------SAPYV--PPQSISCAFNRVIAFLARWNWK
ENPLLLDVE---------VHPDPSRELAVQENLSDVTGTTTDSAVHAQMTAAFAKHR--H------------
---LDPALRV------PLFVATTRTKVE----------------DGALW-----------SA-PKHEGAGIM
LSGRLTALAKAAKQVIDT--DGQ--------------------FES----LFST----SLAPYDFTIKLRKD
QVPK-------------------------------------------------------KTSKYKNLQ-AIV
KGTFP----------------NDD-GVVANSCNEARRFYDEISNTYA----GACLFFSDV-------LAMDS
GVIAGMWLPEA--KEPRKFRVNLEYATVP-----------------------------DGSKVTLDQEGIIS
EIKR-IGGDLINKVDVK-------------------------------------------------------
------------------------------------------
>A_lyrata_297837003 gi|297837003|ref|XP_002886383.1| hypothetical protein ARALYDRAFT_474974 [Arabidopsis lyrata subsp. lyrata]
------------------------------------------------------------------------
------------------------------------------------------------------------
------------------------------------------------------------------------
--------------------------------------------------MEADT-----------------
-KTD---S-----------------------------RTLKVNDLLKDVRL-------------------DY
DS-------------LSKLVGDAVSSIKEAIDGIPE----DFKVTSELAPNFV--K----------------
-------------------------------------------D-IG--AD--K-V----------------
-------DFSFKKPN-GFSLCGS--YSI-CGMAKPD--------TCVDLLVHLPK-----------------
---------------------------ECFYEKDYMNHRYHAKRCLYLCVIEKHL-LSSS-----SIEKVVW
STLQNEARK----------PVLVVF----------------------PAKKVDQFP-G-FSIRIIPSATS-L
-FSV----------AKLSMS---------RNNVRS-------------------------------------
----------VTA-DG---VP-------------EP-----------TPTYNSSILEDM-F---LE-ENSEL
L--KKTFSEWKELGDAL----ILLKIWARQRS-----SI-------------YVHDCL--NGFLI--S----
------------VILSYLAT---H-------------------AKINKAL----------------------
------NAL-----------------------------DIFRVTL-DFIATS-----KL---WERGLY--LP
---------PQSEI--RV-SKEEKMQFRELFP----------------------------------------
---------------VVICDSSTFVNLAFRMTSVGFQELQDEASLMLKC---MEK-L--RDGGFEEIFMTK-
-IDYPVKYDHCI--------RLQLKGKTA---VSMSGFC--LDKECWRLYEQK-----------------VH
SLLLEGL-----GDRAKSIRV-----------------V-WRNTNQDWHVESGLSVLDREP-----------
-LFIGISVSSTEKAYRTVDIGPDA----ENKIEAL--RFRKFWGE-KSDLRRFKDGRIAESTVWETQQ---W
TKH-L----------------IMKQIVEYILKRHLS-LS-----SDDIV------------QLVDQLDFS--
----------L---------DYGG----------KDP-----------ISLSG--------NLLQAYEVLSK
CLRE-----------IEG---IPLKVSSVQPLDSALRFTSVFPPEP-------HPVACEK---------IDS
RRLQKLLPSCIPAMEVMIQLEGSGNWPMDDLAVEKTKSAFLLKIAESLQNVKG--IP--------CTATEDN
V---------------DVFMGGYAFRLRILHERGLSLVKREIGVDPV----------------------KHV
SSTDKMLFIRSQH------ASMINGLQGRFPIYAPVARLAKRWVSAH-LFSGC--------LAEEAIELLVA
HVF-------------------------LT-------------PLPLG--VPCSRINGFLRFLRLLADYDWM
FYPLIVDIN-----------------------------NDFGRNDEKEINDNFMSSR--KGYEEDRQN----
---ISS----------AMFLAAPYD--K----------------ASEAW-----------TA----TSPNLL
EQKRLVAYARSSANVLSKLVL--------------QEHND----SVRWECLFRT----PLHNYDAVILLHRD
KLPYPRRLLFPSELNQGKHV-----------------ARGKA---------------SRLFNPFMPPGDLKR
-SHEE----------------LK--NKLMVDFEPTKCLLSGLQEEF-----GTLKPWYDH---------IGG
DAIGLTWNKHN--SKK------RERD---------------EEEEE------------------SNPMEMLK
AVGE-MGKGLVRDIYLLKPPRFV-------------------------------------------------
------------------------------------------
>A_thaliana_145337144 gi|145337144|ref|NP_176566.3| uncharacterized protein [Arabidopsis thaliana]
------------------------------------------------------------------------
------------------------------------------------------------------------
------------------------------------------------------------------------
--------------------------------------------------MEADT-----------------
-KTD---S-----------------------------RTLKVNDLLKDARL-------------------DY
DS-------------LRKLVDDTVSSIKEAIDGIPE----KFQVTSELAPSFV--E----------------
-------------------------------------------D-IG--AD--KEV----------------
-------EFSFKKPN-GFNLCGS--YSI-CGMAKPD--------TSVDLLVHLPK-----------------
---------------------------ECFYEKDYMNHRYHAKRCLYLCVIEKHL-LSSS-----SIEKVVW
STLHNEARK----------PVLVVF----------------------PAKKLDQFP-G-FSIRLIPSATS-L
-FSV----------AKLSIS---------RNNVRS-------------------------------------
----------VTA-DG---VP-------------EP-----------TPTYNSSILEDM-F---LE-ENSEF
L--KKTFSEWKELSDAL----ILLKIWARQRS-----SI-------------YVHDCL--NGFLI--S----
------------VILSYLAT---H-------------------SKINKAL----------------------
------SAL-----------------------------DIFRVTL-DFIATS-----KL---WERGLY--LP
---------PQSEI--RV-SKEEKMQFRELFP----------------------------------------
---------------VVICDSSTFVNLAFRMTSVGFLELQDEASLTLKC---MEK-L--RDGGFEEIFMTK-
-IDYPVKYDHCI--------RLQLKGKTA---VSLSGFC--LDKECWRLYEQK-----------------VH
SLLLEGL-----GDRAKSIRV-----------------V-WRNTNQDWHVESGLSVLDREP-----------
-LFIGISVSSTEKAYRTVDIGPDA----ENKIEAL--RFRKFWGE-KSDLRRFKDGRISESTVWETQQ---W
TKH-L----------------IMKQIVEYILKRHLS-LT-----SDDIV------------QLVDQLDFS--
----------L---------NYGG----------KDP-----------ISLSG--------NLVQAYEVLSK
CLRE-----------IEG---IPLKVSSVQSLDSALRFTSVFPPEP-------HPVACEK---------IDS
RRLQKLIPSCIPAMEVMIQLEGSGNWPMDDLAVEKTKSAFLLKIAESLQNVKG--IP--------CTATEDN
V---------------DVFIGGYAFRLRILHERGLSLVKREIGVDPV----------------------KHV
SSTDKMLFIRSQH------ASMINGLQGRFPVYAPVARLAKRWVSAH-LFSGC--------LAEEAIELLVA
YLF-------------------------LT-------------PLPLG--VPSSRINGFLRFLRLLADYEWM
FYPLIVDIN-----------------------------NDFGRNDEKEINDNFMSSR--KGYEEDKQN----
---ISS----------AMFLAAPYD--K----------------ASEAW-----------TS----TSPNLL
EQKRLVAYARSSANVLSKMVL--------------QEHND----SVQWECLFRT----PLNNYDAVILLHRD
KLPYPRRLLFPSELNQGKHV-----------------ARGKA---------------SRLFNPFMSPGDLKR
-SHEE----------------LK--NKLMVDFEPTKCLLSGLQEEF-----GTLKPWYDH---------IGG
DAIGLTWNKHN--SKK------RERDEE------------EEEEEE------------------SNPMEMLK
AVGE-MGKGLVRDIYLLKPPRFV-------------------------------------------------
------------------------------------------
>G_max_356495417 gi|356495417|ref|XP_003516574.1| PREDICTED: nucleolar protein 6-like [Glycine max]
------------------------------------------------------------------------
------------------------------------------------------------------------
------------------------------------------------------------------------
-------------------------------------------------MEADAI-----------------
-AVD---S-----------------------------TELKLTELLKEVNV-------------------DH
SHQ------------FSKLVDDTVSAIKTSIDKIPN----DFKVTADLASRFV--T----------------
-------------------------------------------D-IG--AD--K-V----------------
-------EFKFKKPA-SVKIGGS--YSI-QSIAKPE--------VNVDLIIRLPK-----------------
---------------------------ECFHEKDYLNYRYYAKRCLYLCLMKNYL-EKSP-----SIDRVEW
STLQNEARK----------PLLVVY----------------------PAAKLVEVP-G-FFVRIIPSAKA-I
-FSI----------AKLNLK---------RSNIHN-------------------------------------
-----------LS-DGT--AL-------------LA-----------TPKYNSSILEDM-F---IE-D-VEF
I--NNYFLGWKELREAL----ILLKVWARQRS-----SI-------------HVHDCL--NGFLI--S----
------------VILAYLAS---K-------------------QHITNSM----------------------
------KST-----------------------------EIIRITL-NFIATS-----EL---WSRGLY--FP
---------KEGHS--NI-TKEQRMQLKESFP----------------------------------------
---------------VVISHPFGGFNLAFRMSRIGFTQLQNEATLTLRC---MEK-C--RDGGFEEVFMTK-
-IDYAGKYDYCM--------RINLKGKKE---VFASGFC--LDDECWRSYEDK-----------------IH
GILSKGL-----NDRAKFIQV-----------------T-WRNTHCQWSVDDGLSVLDKVP-----------
-LFIGISVSTLEKAFRMVDIGPNA----ESKEEAL--EFRKFWGE-KAELRRFKDGRIAESTVWEIEQ---W
AKH-L----------------ILKRIVEHVLSRHLS-LS-----KENIV------------VVVDQLDFS--
----------L---------LHGS----------GDP-----------ISYSG--------NLLGAFDVLSK
RLRL-----------IED---LPLKVSSVQPLDSAFRFTSVFPPEP-------HHLANEK---------HES
LRLNKLVPSCIQPLEVMIQLEGSGNWPMDEIAIEKTKSSFLVQIGVSLQKMWG--MT--------CTATEDN
V---------------DVLVSGYAFRLKILHERGLSLLNKEIGNDQA----------------------KRI
PSADKKLFIRSQH------ANMINGLQSRYAIFGPVVRLAKRWAASH-LFSSC--------LVEEAVELLVA
YLF-------------------------LN-------------PLPYD--VPCSRITGFLRFLRLLSHYDWT
FSPLIVDIN-----------------------------HDLSQSDGKEINDNFLLRR--KGQGENGQS----
---VGS----------AMFLATVYD--K----------------ESEAW-----------TG----LSPSGM
ELKRLVAYARSSANLLAKLTF--------------LEEIG----PFRWECLFRT----PLNNYDAVIFLHKD
KLPYPQRLLFPSEVNHGTHV-----------------AEGQA---------------SKCFQPFLLPKDLKG
-RPEE----------------LR--NKLLVDFDPSKCFIRDLKQEFS----TTFQVWHDY---------LGG
DVIGLTWGESY--PSK------KRKHEE------------VVVEEE------------------YNPCKVLK
AVGE-VGKGFVKSIYFLKPPKLMN------------------------------------------------
------------------------------------------
>M_truncatula_357483427 gi|357483427|ref|XP_003612000.1| Nucleolar protein [Medicago truncatula]
------------------------------------------------------------------------
------------------------------------------------------------------------
------------------------------------------------------------------------
------------------------------------------------------------------------
--MD---S-----------------------------MDFKASELLKEVQV-------------------DD
YSQ------------ISKPVDDAVAAIESSIDSIPD----NYNVTADLAPSFV--R----------------
-------------------------------------------D-IG--AD--K-V----------------
-------EFKFKKPL-VIQKGGS--YSI-ESLARPE--------LNLDLIIRLPK-----------------
---------------------------ECFHEKDYLNYRYHAKRCLYLCLVKKYL-EKSP-----SIGRVEW
STLQNEARK----------PVLIVY----------------------PAAKLVDVD-G-FFVRIIPSAKD-I
-FSI----------PKLNMT---------RNNIHN-------------------------------------
----------SKN-EGS--SV-------------QA-----------TPKYNSSILEDM-Y---ME-D-TKL
I--NEFFLGWKQLREAL----ILLKVWARQRS-----SI-------------YVHDCL--NGFLL--S----
------------VILAHLAS---R-------------------QQISRSM----------------------
------KAI-----------------------------EIIRITL-NFIATS-----ET---WSRGLY--FP
---------KEGEG--NI-TKEDRMQLKGSFP----------------------------------------
---------------VVMCHPSGAFNLAFRMSRIGFSQLQDEAALTLKC---MEK-C--RGGGFEEVFMTK-
-IDYAVKYDYCM--------RINFKGNKE---LYASGFC--MDDECWRLYEEK-----------------IH
AILAKGL-----NDRAKFIRV-----------------I-WRNAQCQWSVNDGLSILDKEP-----------
-LFIGISVSDLEKAFRMVDIGPNA----ESKEQAL--EFRKFWGE-KSELRRFKDSRIAESTVWECQK---W
ERH-L----------------ILKNIAEHVLSRHLS-LS-----KENIV------------VVVDQLDFS--
----------L---------AHGA----------VDP-----------IAHSG--------NLLEAFDLLSK
RLRL-----------IEG---LPLKVSSVQPLDSAFRFTSVFPPEP-------HLLANEK---------IGS
LRLNKLVPSCIQPLEIMIQLEGSGHWPMDEIAIEKTKSSYLIQIGKSLQKKWG--MT--------CTATEED
V---------------DVLMSGYAFRLKILHERALSLL-KEIGNDKK----------------------TRV
HSADKKLLIRGQH------ASMINGLQSRYPIYGPIVRLAKRWAASH-LFSAC--------LVEEAIELLVA
YLF-------------------------LN-------------PLPFN--APCSRITGFMRFLQLLSNYDWT
YSPLVVDIN-----------------------------NDLSPSDRKEINDNFLLRR--KSQGENEQA----
---VGP----------VMFLATVYD--K----------------ASEAW-----------TG----LSPSAL
ELKRLVAYARSSANLLMKLTF--------------QEEIG----PYRWECLLRT----PLNNYDAIILLHKD
KLAYPQRLLFSSEVGHGTQV-----------------AKGHA---------------GKFFQPFLLPKDLKG
RRPEE----------------LK--NKLLVDFDPSRCFIKDLEKEFS----TKFQLWRDS---------LGG
DAIGLTWEKSY--PSK------KRKQEE-------------VVEEG------------------YDPRKVLK
AVGE-VGKGFVRSIYFLKPPRLAN------------------------------------------------
------------------------------------------
>R_communis_255576530 gi|255576530|ref|XP_002529156.1| nucleolar RNA-associated protein, putative [Ricinus communis]
------------------------------------------------------------------------
------------------------------------------------------------------------
------------------------------------------------------------------------
------------------------------------------------------------------------
--MEVEAS-----------------------------LDLKITELLKSVEL-------------------DY
SPC------------LTKLVDDTISAIKESINKIPQ----GLAVTGDEAPRFV--K----------------
-------------------------------------------D-IG--AD--K-V----------------
-------EFKFNKPN-TFEIRGS--YSI-KCIAKPS--------INVDLFLHLPK-----------------
---------------------------ECFHEKDYLNHRYHAKRFLYLCMVKKYLMKSSS-----SFQKVEW
SSFNSEARK----------PILIVY----------------------PAKKLVEAP-G-LFIRIIPTAKS-L
-FNV----------SKLDLK---------RNNIRA-------------------------------------
----------LNQGDLL--LP--------------------------TPRYNSSILEDM-Y---LE-DDADF
L--KKTFLGWKELREAL----ILLKVWARQRS-----SI-------------YAHDCL--NGFLL--A----
------------AILSYLAV-SGK---------------------VNNSM----------------------
------KPL-----------------------------QIVRVAM-DFIASS-----KL---WSQGVY--FQ
---------QKQEF--KV-SKEERILYKESFP----------------------------------------
---------------VVVCNLYGRLNLTFRMKSNSFLELQDEAALSLQC---LGK-S--GDGAFEDIFMTK-
-IDFCSKYDYCI--------RLNLKGQSN---VYNLGYC--LDEECWRLYEQR-----------------VH
GILLQGL-----SDRAKFIRV-----------------I-WRNITSECSIENGLSALDKEP-----------
-MLIGISVTTLEKALRVVDIGPDA----ENKEEAL--KFRKFWGE-KAELRRFKDGKIAESTVWESEQ---W
AKH-L----------------ILKRIVEYVLLRHLS-LS-----KTNIL------------QVVDQLDFS--
----------L---------LHGV----------EDP-----------MSFSA--------SLLAAFEVLSK
RLRL-----------LED---IPLKVSSVQPLDPAFRFTSVFPPKA-------HPLASEK---------GHV
PRSHKLISSCIQPLEVMIQLEGSGNWPMDEVAIEKTKSAFLLKIGESLQNNWG--MT--------CTATEDE
V---------------DIFHSGYAFRLKILHERGLSLVKREIGSHKV----------------------KRV
PSVDKKLFVLSQH------SSIINGLQGLYPMYGPVVRLAKRWVASH-LFSAC--------LVEEAVELLVA
HLF-------------------------VK-------------SLPFT--APCSRITGFLRFLRLLAEYDWT
FSPLVVDIN-----------------------------NDLTPSDIKEIYDNFSLSR--KDYEENMKN----
---ISP----------SMFLATSYD--K----------------ASEAW-----------TE----ISPNSL
ELKRLVAYARSSSNLLTRLAL--------------EDQTD----SYSWECLFRT----PLNNYDAVILLHGD
RLPYPQRLLFPSQLNQGRLV-----------------AHGSA---------------TKAFQPFILPGDLRG
-SSEK----------------LK--EKLMVNFDPLRCYIADLQEE-C----NTLKLWYDS---------LGG
DAIGLTWD-----TKK------RQRDKE--------------NEGE-------------------DPISLLK
AAGE-VGKGFVKSVHFLKAPRLMN------------------------------------------------
------------------------------------------
>V_vinifera_225430750 gi|225430750|ref|XP_002266705.1| PREDICTED: nucleolar protein 6-like [Vitis vinifera]
------------------------------------------------------------------------
------------------------------------------------------------------------
------------------------------------------------------------------------
--------------------------------------------------MDSDT-----------------
-IME---P-----------------------------MDLKVRELLKEVQL-------------------DY
SSA------------TTKLVDDTVSAIKQAIDTIPE----DLKVTADFAPQFV--R----------------
-------------------------------------------D-IG--AD--K-V----------------
-------EFNFKKPK-LFEIGGS--YSI-RCVAKPD--------VDIDLFVRLPK-----------------
---------------------------ECFHEKDYLNHRYHAKRFLYLCIIKKYL-NSSS-----FIRKVEW
STLQNEARK----------PVLVVY----------------------PAMELAEVP-G-LSVRIIPTATS-L
-FSI----------LKLNLK---------RNNVCS-------------------------------------
----------LKQ-DES--TP-------------QA-----------TPKYNSSILEDM-F---LE-DNAEF
V--KRTFLGWKELGEAL----ILLKVWARQRS-----SI-------------YAYDCL--NGFLI--S----
------------VIMSYLATDSGR-------------------NLINNSM----------------------
------KPM-----------------------------QIFRVTL-DFIATS-----KL---WNTGLY--FK
---------SQSLL--NI-SKEVHYQYLRLFP----------------------------------------
---------------VVISESLAHFNLAFRITGGGFLELQDEAVLTLSC---IGK-C--KDGGFEELFMTK-
-IDYPAKYDYCM--------RLNLKGNSD---VYALGFC--LDEECWRSFEQK-----------------VH
FLLCQGL-----SDRAKFIRV-----------------S-WKNATSECNVENGLSIFDREP-----------
-LLIGISVSSLEKAFRVVDVGPNA----EHKDEAL--KFRKFWGE-KAELRRFKDGMIAESTVWESKQ---W
ERH-T----------------IIKRITEYLLLRHLS-LS-----ERNIV------------HIVDQLDFS--
----------L---------VNGV----------GDS-----------ISFSG--------SLLEAFEVLSK
RLHL-----------LKD---IPLKVSSVQPLDSAFRFTSVFPPEP-------HPLANEK---------SAV
PRLNKLTSTCIQPLEVMIQLEGSGNWPMDDVAIEKTKSAFLLRIGESLQNNWG--MI--------CTATEEN
V---------------DVFMSGYAFRLRILHERGLSLLNRQNGSNQL----------------------KHI
SSVDKELFTRGQH------SSMINGLQGCYPIYGPVVRLAKRWVASH-LFSAC--------LVEEAVELLVA
YLF-------------------------LK-------------PLPFY--VPCSRISGFLRFLRLLSEYDWN
FSALVVDIN-----------------------------SDLSPSDEKEINENFTSSR--KGYEENAQN----
---VNP----------AMFLATAYD--K----------------ASEAW-----------TR----FSPNSS
ELRRLVAYARSSANLLTKLIL--------------GGQID----SYKWECLFRT----PLNNYDAVILLHRE
KMPYPQRLLFPSEMNQGKHV-----------------AQGNA---------------SKAFHPFLLPEHMKG
-NSPD----------------LK--DTLLVDFDPLRCFIGDLEEEFP----NAFKLWYDS---------LGG
DAIGMMWERSS--SKK------RGRSEE--------------NEEE------------------KDPVNVLK
AVGE-VGKGFVRSIYLLKSPRLRN------------------------------------------------
------------------------------------------
>B_distachyon_357155092 gi|357155092|ref|XP_003577005.1| PREDICTED: LOW QUALITY PROTEIN: nucleolar protein 6-like [Brachypodium distachyon]
------------------------------------------------------------------------
------------------------------------------------------------------------
------------------------------------------------------------------------
------------------------------------------------------------------------
-MASADYS-----------------------------LDRKLSALLTEAR---------------------P
SAA------------SLRAAGEAADAVAALVKSVPP----Q-QANPTAASGFV--A----------------
-------------------------------------------D-LGLLAEAHK-L----------------
-------AFDFRAPE-VVRLAGS--HAAGGSVARPD--------VAADLLVRLPKLVPFQINAVLVKELNLF
SASIXVLDYCVYDHVVRFGDLFLLFIXECFHEKDFLNHRYHVKRCLYLCVIEKSL-LSSP-----LICKVSW
STFQDEARK----------PILHVF--------------------IGAATEIAELP-G-FYVRIIPTASS-L
-FDV----------SKLNLS--------TRNNVRA-------------------------------------
----------YTK-DG---IN-------------QP-----------TPKYNSSILEDM-F---LE-ENAES
I--SSTFANWKNLQEAL----VLLKVQSRLEPFTSMLTV-------------XKHLCF--------------
------------------------------------------------------------------------
-----------------------------------------------LVATS-----KM---WPKGLV--MQ
---------PMKKR--TI-TKEDIAHLLKTFD----------------------------------------
---------------VVICDVSGHVNLAFRMKKTAFLELQDEAASALNC---LDK-C--RDGGLEELFMTK-
-VDFGAKFDSCV--------RINLKGNSK---VTALSFC--LDDESWRVLENN-----------------VQ
SLLQQGL-----TDRTKMIRV-----------------L-WRSTPSEWNI----------------------
-------------------------------KDAV--KFRKFWGE-KAELRRFKDGVIAESTVWETEP---W
KRH-T----------------IVKRIADYVLTKHLL-LQ-----KEDLV------------HVVDQLDFC--
----------L---------LVAG----------QDP-----------VSSSG--------DLLIAFDTLSK
QLRL-----------LDD---VPLKISTVQPLDPAFRHTSVFPPEP-------HPLAYEK----------SS
QRLPNFAATCVRSLEVMIQLEGSGNWPLDPVAMEKTKSAFLLRIGESLEGR-G--MF--------VTASEDE
V---------------NVFTSGYSFLLKIFHERGL--VQKQAGDVNT----------------------QSA
PSEDKELFLRSQH------SSMINGLHGRYQVYGPVVRLAKRWMSAH-LFSSF--------ISEEAVELFVA
YLF-------------------------LK-------------PFPFH--APSSRVVGFLRFLRLLSSFDWT
FTPMVVDIN-----------------------------NDFNLKDEKDINENFMLSR--KSYEQNPHD----
---VEP----------AMFLATSYD--K----------------ASEAW-----------TK----HSPSKS
VLKRMAAYAKSSAELLTNLII--------------HGQSG----QYTWECLFRT----PLSNYDAVVLLHQE
KLCRPHHVLFPAETPNGKLV-----------------IRGNP---------------SNSFHPYMSLNSTVM
RSLHD----------------AR--DKLLVNFDPTAYFLRDLKCAFP----VTFKLWYDS---------NGG
DAVGLTWE--N--SKK------RGRDEA--------------DEAM------------------PDPTSILK
EVGD-VGKGLVRGVYLLKAPKLQ-------------------------------------------------
------------------------------------------
>S_bicolor_242082910 gi|242082910|ref|XP_002441880.1| hypothetical protein SORBIDRAFT_08g004180 [Sorghum bicolor]
------------------------------------------------------------------------
------------------------------------------------------------------------
------------------------------------------------------------------------
---------------------------------------------------MATT-----------------
-SAASEYS-----------------------------VDRKLSALVEQAR---------------------P
SAA------------AMRAAAEAVDAVAELVKRVPQ----Q-QATPDAARGFV--R----------------
-------------------------------------------D-LGLGAE--K-L----------------
-------SFTFRPPE-VVRLAGS--HAA-GAVARPD--------VAADLLVRLPK-----------------
---------------------------ECFHEKDFLNHRYHAKRCLYLCVVEKNL-RCSK-----LIHKVSW
STLQDEARK----------PVLHVY----------------------PAIEIADLP-G-FYVRIIPTADS-L
-FNV----------SKLNVS--------TRNNVRA-------------------------------------
----------YTK-DG---VN-------------LP-----------TPKYNCSILEDM-F---LE-ENADF
I--SSTFANWKALQEAL----VLVKL---------------------------KHICI--------------
------------------------------------------------------------------------
-----------------------------------------------LVATS-----KV---WAKGLV--IQ
---------SMKKR--TI-TKEDIATCLKTFD----------------------------------------
---------------VTVFDISGHVNLAFRMTKSAFLELQDEAACALSC---LDK-C--RDGGLEELFMTK-
-VDFCAKFDSCL--------RINLKGNSK---VTELNYC--VDDESWRILEKD-----------------VQ
SLLQRGL-----TDRTKMIRV-----------------L-WRSTPSEWKIVEGFSEFGSSP-----------
-LLVGMMVSSLEKSFRLVDIGPNP----ENRVEAI--KFRKFWGE-KAELRRFKDGNIAESTVWECQS---W
EKH-T----------------IIKRIADYVLMKHLS-LQ-----KDDLI------------HVVDQLDFC--
----------L---------LVDG----------QDP-----------VSSSG--------ALLEAFDTISK
QLRI-----------LDD---IPLKISTVQPLDSAFRHTSVFPPEP-------HPLAYGR----------NS
QRLPKFATTCIRSLEVMIQLEGSGNWPLDPVAMEKTKAAFLLKIGESLEDR-G--MF--------VSASEDE
V---------------NVLTSGYSFLLKIFHERGLA-LQKPVGDDKT----------------------QSA
LSEDKMLFQRSQH------SSMINGLHGRYQMYGPVVRLAKRWISAH-LFSSF--------ISEEAVELVVA
YIF-------------------------LK-------------PFPFH--APSSRVAGFLRFLRLLSSFDWT
FSPMVIDIN-----------------------------NDFNLKDEKEINDNFMLSR--KSYEQSPHD----
---IEP----------AMFLATSYD--K----------------ASEAW-----------TK----QSPSKS
VLKRMAAYAKSSAQLLTNLIL--------------HGQSG----EYTWECLFRT----PMSNYDAVILLHQE
KLCCPHHVLFPAETPEGKLV-----------------VWGKP---------------SKDFCPYMPLNKGAV
KGFHD----------------AR--DKLLVNFDPTTYFLRDLKCEFS----KTFKLWYGS---------IGG
DAVGLTWE--N--PKK------RGREEA--------------DETE------------------PEPTSILK
EVGD-VGKGLVRGVYLVKAPKLQ-------------------------------------------------
------------------------------------------
>P_patens_168019365 gi|168019365|ref|XP_001762215.1| predicted protein [Physcomitrella patens subsp. patens]
------------------------------------------------------------------------
------------------------------------------------------------------------
------------------------------------------------------------------------
------------------------------------------------------------------------
-MADSPLA------------------------------QIKVQELLKEVRV-------------------DY
TR-------------CR-IVDSAVAAVKERLLSLPE----K-KVSASLVSAFA--K----------------
-------------------------------------------D-LGVPED--K-A----------------
-------QLKFQKPD-GVEIVGS--YAV-QTVAKPF--------QTVDLAVRLPK-----------------
---------------------------CCFLEKDFLNHRYHVKRALYLAVLKKAI-TKCD-----CISSTKW
SLICDDARK----------PVLLLF----------------------PAPDAKGAT-TKFVIRIIPTISSET
-FSV----------NKLAPS---------KNNLRSFISKGYTLTEFTLLLLMLVASVWRFNVRLQTKFVLAK
FVNDFPASVFIASLDGV---I-------------QP-----------TPHYNSSILEDM-A---VE-STAAV
L--KESFTGHESTRDAV----LLLKVWCRQRG-----IY-------------DAVDSL--NGSLI--T----
------------ILVAYLASPAGG-------------------KRINEHL----------------------
------TAL-----------------------------QIFRLTM-ESIANG-----NV---LEKGIF--MQ
---------AAGSG--SV-GAEMKKDLLQAFK----------------------------------------
---------------VVISGSLVWVNFASRMSASALAELKGEALRTLAA---MKN-T--KDEGFNALFMTK-
-IDFSAKFDYHV--------RLSQKEDEPSSAVSTSTRC--SDEDSYRLYEQQ-----------------LE
SLLIRGL-----GDRAQLVRV-----------------V-RRSCSSEWVPKEGLSKVGRDD-----------
-VWVGISLVNLDTALRMADVGPSA----DNKEEAK--KFRAFWGE-RAELRRFKDGKITETAVWECEG---W
QRH-L----------------IIQRIIEHVLHRHLS-LP-----SKSLH------------VVAGQLDFA--
----------L---------LEKG----------IDP-----------TSGFS--------KLMEVLGTLSK
RLRD-----------IED---LPLKVVSVQPISPAFSHADVFPPQP-------HPLAQDA----------SS
QKIPNAAPVYMDPLKIMLQLEGSGNWPEAPVAIRKTKAAFCLQIAQSLQKKWN--VG--------CVAAEDA
I---------------DIIVEGYVFRLLLMYDKDPTRAMTSKDDEQL----------------------GTV
SPAHDLLL-QSSH------ASLIQGLHGVYPAFGPTVRLAKRWTWSH-FFSGA--------LSEEVIELLVA
YVF-------------------------VR-------------PSPYL--PPASRVTGFLRFLQLLVNHEWA
LEPLVVDVN-----------------------------GDLTPNDYSKITAKFDAVR--HGPQIN---GAGP
DDIRGP----------SMYIATSYD--F----------------GCKTW-----------TH----DSPSQQ
VLKRLIAYARSSANLLTELI---------------KGRED----DRKWLSIFRT----PTSSYDALVELHLD
CLPHPNRVLFPPE-GLGESI-----------------LSKAA---------------PKSISPLLPPAILNM
-GIKA----------------AR--DHLIIGLNPVEEFVQDLQVKYG----DACTVWYDP---------VGS
SLIGLTLSNSA--FSKQVKSAKRKRIEN--------------DTPI------------------LDLDTFLK
DVAA-LGEGLVKNIYLSPAGRKGM------------------------------------------------
------------------------------------------
>S_moellendorffii_302792923 gi|302792923|ref|XP_002978227.1| hypothetical protein SELMODRAFT_443763 [Selaginella moellendorffii]
------------------------------------------------------------------------
------------------------------------------------------------------------
------------------------------------------------------------------------
------------------------------------------------------------------------
--MDSALA------------------------------QLKLEALLAEIRV-------------------DY
GD-------------LEPAVDAAIEAVKDALMKIPE----E-KVPRSLASGFL--D----------------
-------------------------------------------D-LGVPED--R-S----------------
-------LLEFKRPE-SFTLVGS--YST-RTMARPA--------TVVDLAMRIPK-----------------
---------------------------ACFYEKDYLNHRYHAKRALYLAYVFKIL-SKCG-----FFKSIEW
AFLHHDARK----------PVLVL----------------------------HTAS-GMFDLRVIPTISSNV
-FDI----------SKLDDG---------RSNVHN-------------------------------------
--------------EGTGEPL-------------QA-----------TPSYNGSILEDM-F---VE-ELSTV
E--KNLLCHSRRLQEAV----MLLKVWLRQRS-----SY-------------GQPDTM--NGFLL--S----
------------IMILHLSSVAGG-------------------QRLSNHM----------------------
------TAL-----------------------------QNFRVSL-EMIGNDLPCACNA---LGFRLE--LQ
-------------------GTERRPALTVDES----------------------------------------
---------------RVLFPDTYGTNLLFRMTKNSLKELKLFAERTLEA---I---T--ADSGFQESFLAA-
-VDFASYFDCQI--------RLE---------IDDTSKCDFSNDGAWRGSEGK-----------------AE
NVLSKAL-----KDRTKLVRV-----------------L-RRTIASGWNPKKGLSKFLPSK-----------
-IQIGAILNDIENAYRMVDVGPSA----DKKEESA--KFRSFWGK-KAELRRFKDGTIAEAVGWECEP---W
KRH-L----------------IIARVSEYILIRHFA--G-----AGPVE------------TVSDQLDFS--
----------L---------LDKN----------QDS-----------IGSTP--------KILQALEEFTK
RLKA-----------LA----LPLKISSVQPISAAFRHAAVYTPRP-------R----------------HS
TK-GGVVGVFLEPLEVMIQLEGSGRWPNDVIAIKKTKAAFCLKIADSMHKQWH--LD--------SVVSEDA
V---------------DILMNGFAFRISIAYEKDPT-LIKHKGMAAI----------------------SNI
SIKDDLIF-HSVH------SSTLNGLQGRCPAYGPTVRLAKRWIGAH-LFSDV--------ITEEAIELLVA
YIF-------------------------TR-------------PQPMF--PPSTRITGFLRFLRLLANYDWH
LSPLIVDIN-----------------------------GDMSSKDRETVVAFFEATR--RGEHADFYEGS--
---KGP----------AMFIATSYD--M----------------QSVTS-----------TR----CLPLKP
ALKRLVAYAKSSAALLTSNI---------------TGM------DNRWQSLFRT----PLNCYDAVLVLQRK
SLPHPGRVLFSPE--LGKLQ-----------------AAFVC---------------PDVRSHL--------
----A----------------FRT-NQLFVGFNPVVEFVQDIKAKFG----DYYDVWYDV---------LGS
DVIGLTL-------QKQEVFVGTKRKRN--------------DE-----------------------NSIVE
NLVS-LGKGLVASIYLKVKEK---------------------------------------------------
------------------------------------------
>M_pusilla_303271233 gi|303271233|ref|XP_003054978.1| predicted protein [Micromonas pusilla CCMP1545]
------------------------------------------------------------------------
------------------------------------------------------------------------
------------------------------------------------------------------------
------------------------------------------------------------------------
-------------------------------------MPSDLDGELLKAIL-------------------EE
STLPRA---------VRGVASRLVEELEATVSGIPA----Q-DLKYSPAAHFR--T----------------
-------------------------------------------A-LGHSSE--G-A----------------
-----TKKLKFTAPD-RVGLAGS--VVYGGC----LRTSGF---TVVDVKVDVPK-----------------
---------------------------AFFQEKDYLDHRYHAKRLAYLQVLHEHLCRA-E-----WVASSTT
STHHADVRK----------PCLLVR-----------------------AKKSSD-----VCLRVLLTAPADA
-FPV----------ARLQPD---------KANLRN-------------------------------------
----------LDDEDG---DR-------------SP-----------SPHYNQTILEDM-F---TE-EHARY
F--QKAASVAEHLEDAC----VLMKVWAARRG-----ML-------------GAPDGF--TGFVL--S----
------------MLLAHLVSTGGK---------------------LSPLM----------------------
------DAL-----------------------------QLVKGAL-ILLSDP-----VV---VSRGFW----
------------AD--DA-ARKNVAAWRNSFP----------------------------------------
---------------LVFLGPCGCVNIGSRISKSALAEFIHEAALSSAV---LER-G--GRMAFEQVFLVT-
-FSPAARYDIHM--------HVTLDRN-----KHISSGGCDTDVVTWRDYEAR-----------------IH
DIVASAV-----GTRAKLVRAQHQPLVDSSDIHLSQNEA-RAATKKRKNTEPSHAEVSDKSNMLNV------
--WIGIIL-DPETAFRLVDIGPSS----DDDKLAK--KFRTFWGD-RAELRRFKDGRICESVVWDSTP--HS
QRH-H----------------IPALASEYALKRNFD--------------------------AIEKVEWSCS
LLDPTLNCKQN---------ISSD----------KLK-----------ESSPT--------ALLQCLDRLAK
RMKD-----------MKE---MPLKVVNIQPLSAAFRGTDPFPPQQ-------HQLAFGA--------GIGL
GRSDEHMPVCPKTLDVLVQLEGSGRWPENSTAINKTKAAMALKIAEQLRSSYA--TP--------TVVAEEA
I---------------DILHEGYAFRLNINSTAGGA----------------------------------NN
EAAELHLIKGAAH------AGMISTIYARFPAYGPATQVAKRWISAH-MLSSH--------IGGEIIELLVG
YLF-------------------------LH-------------PGAVE--PPHSREVAFVRFLDLIASHPWN
VLPLFLDPD-----------------------------DEVTLEAMQGLERKMDSP----------------
---ESP----------TMCIPTPYD--S----------------DGDIW-----------TR----HGPAAV
VLKRAQLLASRASIRLRSLLQGRNSTIYKSQDEDITELGD----SSAWESMFTP----ALTHFDIVLKLRRA
ALPFPDHALFTAKQIKRRVIKELG-----VDPDTFQMAEHGS---------------KRGLQLASMPEKVIT
RGPDK----------------AR--AAMLIGFDPLQCYLREAERRLG----GTALFFADK---------YGG
DLIGVALRPSL--AHH--------------------------EAQLPASLGDFDPLGDFSSPAPPSVEEIMD
DLLF-IGNGFVQDGYKTK------------------------------------------------------
------------------------------------------
>O_tauri_308806369 gi|308806369|ref|XP_003080496.1| nucleolar RNA-associated family protein / Nrap family protein (ISS) [Ostreococcus tauri]
------------------------------------------------------------------------
------------------------------------------------------------------------
------------------------------------------------------------------------
------------------------------------------------------------------------
---------------------------------------MRIDG------L-------------------DA
RTRRRGSVRAFGETEMRSESERASTSYDETLSREIA----S-ELRCSTSARRE--TFEKIREVERLLRGARD
GTDDTERAMWKRTRRRFVSSTLERTDHPRDRRRRRMDRVNVVEG-EGRQSG--R-AGM---VFD--------
-RVRRGEDLRFSPPT-RVRTIGS--HAEGGCGNVPMNGNGS---IVVDVALEMPK-----------------
---------------------------SFFQEKDYLDHRYHFKRAVYLEVLLKALSKSQE-----W--ACEI
IDQHQDPRK----------PYINMH----------------------FGEKGAK-----RSLRLLLTIDAET
-FAS----------IRLLPS---------RANLRS-------------------------------------
----------LELKGG---ER-------------PA-----------SPHYNQTIAEDM-Y---AN-VHAQY
F--AAASAKAKSLPVAV----LLVKRWAQGRR-----LM-------------DGVDGV--NGLFI--S----
------------MLLTYMMEQGGQ---------------------LSTSM----------------------
------EAN-----------------------------QMFRAAL-AALASP-----GF---FKKGLFVCGR
---------PEEAD--E---------WQATFP----------------------------------------
---------------HVFLGPCGRVNFMARMSPSAVAELIHEATLSSAE---LKK-S--NHSAFSDVLLGQ-
-FPAAVRYDLHI--------HV--DVN-----VSELGAASERDLNARRTVEVD-----------------AA
KIVSRAL-----SDRAKLVRP---------------------------------VEVSNSS--VNVIGSQTC
TLWIGVVL-DPENALRLVDVGPSS----SDDREAK--EFRAFWGD-RSELRRFKDGRICESVVWDAVP--PL
SRH-H----------------IPAMAAEQALKRNMT--------------------------GIDGIEWSSK
IFDEPVS---K---------IASA----------S-E-----------GTTSA--------GLLQTLDRLAK
RMRD-----------LKE---MPLKVNNVQPLSGAFRGTDPCPPKP-------HPLAHGA--------GIGL
GMGDDDIPACPKTLDIMVSLEGSGRWPDDPVAIEKTKAMMAVQLAESLRKSYA--MP--------SIVAEEA
V---------------DILFEGYAFRVHVSASAGGP----------------------------------HV
KDMEENILQRAAH------AGLIASVAARFPMYGAATQLVNRWAASH-MFSPH--------LSDEAIEALVA
LLF-------------------------IN-------------PGALS--PPMSREVAFIRFLNLISSHMW-
YDPVVLDPE-----------------------------SVLSIAEVEGIDRQ--AK----------------
---DAP----------AMCIVTPHD--K----------------SGSRL-----------TM----NKPSAV
VLKRLESIAARATSEMQAVLEGTST----------HSMFE----TECWERFFKP----SLSGFDAAFILRRT
ALPFPKEALFPSKRLYKRMRTQFENEMSVVDED----EDETL---------------AQSIKLAKIPRKLLA
KGPDK----------------AR--EALLVGFDSTGCFISAAERRLG----GTALLFVDK---------YGG
DVVGVAFKPKA--VHI--------------------------DAAX--------------------------
------------------------------------------------------------------------
------------------------------------------
>M_brevicollis_167521149 gi|167521149|ref|XP_001744913.1| hypothetical protein [Monosiga brevicollis MX1]
------------------------------------------------------------------------
--------------------------------------------MGRNPVALFKKGRIDPHPRKPNKRPHRR
GQAAPAEDAPVEPASKKSAVLQQEEDAGIVTGVNLPELPDIDPTDLKTDARPDEQDETDADGIANEEGGRAG
MTAEEAQANQ---------------FKVTASAFRTSRELYAAPSREEMVELKQAQ-----------------
-LLFKSNI-----------------------------FKMQLDEMLKQTQV-------------------KY
HK--------------LRTLKSHLQALKTHLEALPAIE-TPQLVP---------------------------
---------------------------------------------MDKGVQGVR-VPL---VLG------QT
EARELEYTIA--APT-AVEVIGS--LAA-QTACKPC--------LQVDLAVTMPT-----------------
---------------------------SMFHNKDHLNNRYLVKRACFLAHLAAHLQSRPD------VTDPRF
EFLNEDPLK----------PILTYLPQIDG------------------------AA-SKWRVRLLPNIDASD
LFKM----------SRLGPD---------RNCLRC-------------------------------------
----ARNASLLPVQPTEDDSDE------------TA-----------TPRYNNAILEDC-F---LT-SDHDA
IDHYAQDERCTSFGPAL----NLLKL---PRE-----------------------------------A----
------------------------------------------------------------------------
------SSY-----------------------------QMFRKVI-SFLALQ-----DW---SSQVVR--MK
ANAGAAAKSSGDEQ--GDEALADDATFLQAFD----------------------------------------
---------------AVFLAPNGRVNLLARTTKAGRQLLQQEARVALAI---LDD-D--HVDGFQALFLSQ-
-QRAALAYDCIV--------RV-------------------RATSAVAAAYSAQVLNY-GGHWHALVQSLVV
ALLTRAL-----GDRLHLVVP-------------------SAKTTQPWALDQAPIDLSPSAS------ADAT
LFSFGLRL-DDANTERLIDLGPMS----DDESAVA--AFRDFWGA-KSEMRRFQDSSIREAVVWDCAP---S
EAC-D----------------VVKWIILHILQRHCK-LE-----GQNVF------------VQHHSFRP---
----------V---------LGTG-------------------------PNEPDQGRVATQHVNKRFGELAS
ALRQ-----------LN----LPLKIVGVEPVSATQRYTDPFPPP--------QEKAAHR------------
--------SWAPALEVVLQLESSGRWPNDWTAIRHVKSAFYIKIANALDAAR---LR--------CRTTVTP
A-------------YVDVDYAGYVFRLVVRVDFERNLVKQRLEEAQL----AQRQLRAAARDVPEELEEAIA
TYQPALIALNKSFVALPAHHAMVHSYHMAHASFGDACRLFKRWVACH-MCSGH--------FEEEALELLML
HAY-------------------------SV-------------GSGLA--PPGSAQAGFLRGLSVLAHHDFD
ADVLVVDPQ-----------------------------GSLTQDQVATALREARESR--A------------
---ALP----------SIVIITPQD--V----------------SGTLF-----------TS----AGPGAP
ILNRLRVLAAQSLRFAGDALE--------------DDSSLIGQQRGNILSIFET----PTSDFDIVLQLKPA
RLVRSWQGLR-----------------------RVLHGEQAG---------------HGDDQVFKNLTSEAA
RKRE------------------------------VALLVEALSKEFG----HLGLFFHDV---------YGG
SCIALAFQPEA--KVNRPFALADLQDAAPH---------------------------EHGEEVSLNVGAVAT
FMQA-ICGDAVAIVTVQHTA----------------------------------------------------
------------------------------------------
>M_occidentalis_391337189 gi|391337189|ref|XP_003742953.1| PREDICTED: nucleolar protein 6-like [Metaseiulus occidentalis]
------------------------------------------------------------------------
------------------------------------------------------------------------
------------------------------------------------------------------------
------------------------------------------------MDTASSI-----------------
-DLFLGVS-----------------------------HKINLEKLMIGIQQWQKRPMTMIHLTLDFEDQGDP
ERNYAQGKKRQALLVWFSQIRTFLLAVGQVNKKQPK-------------------K----------------
---------------------------------------------QRLQSPPVP-IPI---EGP------FA
PAAQLVDEFVFHAPK-SVRLVGS--FAY-DTAVK-W--------SAVDIAVEMPA-----------------
---------------------------ECFAKWDYHNLKYHHKRALYLAQLAAALQESPTR----LYSKLRW
-HVNGDYRL----------PELVLT----------------------------SID-GSSTAHILTFPEEDF
-FQK----------SRFASD---------KLNIQEKFIGMPMNSR---------------------------
----------------------------------KP-----------VPIYNGGVLQNM-L---LA-STAES
L--SKQLSCSNGVREGI----QVLKLWLKNRGLS------------------EGPDGF--SPFLL--T----
------------IYASHLLK----------------------TDRLNSMM----------------------
------GAY-----------------------------QVIRAILAQIQAD------DW-------------
---------TSTSG--TTETTATSN-----------------------------------------------
---------------SVLLDESACHNYFYRLSTSSRTLLKEEARTALHS---MNS-G--SVALINDLFSSK-
-IPFCRKLDCYA--------QISLGCSKRMSGLDGWTRA-----------------DF-GGSVLWPAAEAIL
ATLRRAF-----GRRVSLLAS-------------------KPLGSAQWDVGGEIPQEPQ-------------
ELEIGWNL-NPDESHH-IDKGPPA-----DSPEAE--EFRSFWGD-KCEIRRFQDGSILETVVWPDDD--AG
GGHKK----------------VLQHICEYILLRQHD-IS-------RIA------------FAGELCDR---
----------V---------IELP---------------------KCHFSHRYGNGQDQLIDINMKFNEFAR
LLRS-----------LKD---LPLSITSVQGLSEEIAYTAVFPQTSTSCDTDARLITRIN-----GRCVPRP
AAADQGVPKLVKPVDILLVMESSSKWPDELGAIRHIKTAFYFALATKLEG-----RE--------CQVFPEH
L---------------LVLFQGLVFRIRISCPKEIPLSKQEVTPEGM----------------------VRL
VESKMSQQLEFEHGPLPQLISALHGLHLQYPSFGSACRIAKRWLSCH-LLYDA--------FAPLVVDLVVA
SLY-------------------------LN-------------PLPLSCAPPHSARSAFQRFLHTLATFDWR
LNPLIVNIN-----------------------------NQFSPDDIQQINSHFTRQR--Q------------
---SLP----------PMYIRTPFDKTH----------------ISSFV-----------TS----DKPTGL
ALHRASQLAGKCLGVFEAKMAG----------------------GQGVLGIFRT----SLEVFDFVIKLDPR
SVATSHLALDSQEKLSFTKI----------------------------------------------------
----------------------RD-EIPVVDLDPVSIYVSELRAAFG----HLCVLFYDG---------YGG
TDIGGLWIPKA--QVPLPFKVRNVNARKLV---------------------------EPANVLVPNYSAIFA
DFKT-LGQGLVTDVVEQRCPNNYNQRVRKDSR----------------------------------------
------------------------------------------
>T_adhaerens_196014392 gi|196014392|ref|XP_002117055.1| hypothetical protein TRIADDRAFT_32058 [Trichoplax adhaerens]
------------------------------------------------------------------------
------------------------------------------------------------------------
------------------------------------------------------------------------
-------------------------------VKKKKKSLYAPLTRDELFTIKETE-----------------
-SLYRSGL-----------------------------FRMQIDELLKEVKL-------------------KK
KR--------------NKKLDLFLHALRNCLINIPDDN-QQELE----------------------------
------------------------------------------FDSLSCKPDGIQ-IPL---HLK--------
DVQTIKGKFIFKTPT-VIAVVGS--YMI-GTITKPI--------VNVDVTVEIPQ-----------------
---------------------------ECLNSRDHINARYYYRRALYLAHLAYHLNQSD------ICQEVQY
STMNGDPLK----------PILVIKAAPER------------------------FN-RYFTIRLYPCINQSA
-FKL----------SQLKPT---------KDNIRY-------------------------------------
----------------EFYPTIESKLNEETQRLGPP-----------TPHYNHGILVDM-S---FG-RHLRE
I--YQATRQSQSLIDAI----TLIKIWLYQREFN------------------KGINGL--NGFLA--S----
------------MFLIYLLK----------------------KKKLNLQM----------------------
------SSY-----------------------------QILRIFL-IQLASS-----DW---STNGI-----
---------TLAEQ--DNSNIPSTAEFSTVFE----------------------------------------
---------------VVFIDSSGYLNLAANLTKISYDELRHAASSSLRH---LDS-S--SSDVFSDLFVKK-
-VPYFTKYDHYI--------TLKQLPQ--------------IEKANIGQEVLEYLISR-CNHLRPVMLRWLM
VILQKGL-----NKRVKLISV-------------------MPEDISKWPITKMPPAESE-------------
TVTIGLSL-DTEQYSSIVEMGPSA----EDSQAAE--LFRKFWGE-KSELRRFKDGAIKEAAIWQCKN--IA
ERR-F----------------ICERIVKYLLQLHGK-IS-----PENVN------------YIAGQLDH---
----------T---------LAIT-----------------YEDEKSKLPFCNNNATEDAISIIKSFNELCK
QLRL-----------LKG---LSLSINTIQGISPVFRHTELFPSKPAKRFKSRTRLSDDV-QFRNVAKNVLL
PTANKTCPEWIPANEAVCSMELSGDWPQNAEAVQRVKSALHLEIARLLSQHYS--LL--------AVGQTNY
I---------------DVFKDGYVFRVRVAYHREPGLI-RLVENEGN-------------------------
--ELLAAELEKTTILLPQFATMINGVNEQYHSYSTTVRLAKRWISSH-QLCGY--------VTEECIEVIVA
SLY-------------------------LN-------------PETYD--KPGSEINGLLRFLKLISTFDWL
NFPLLVNLN-----------------------------EEFSGSDMVEIGTDFRENR--S------------
---KFP----------AMFVAVPKK--K----------------LNQLL-----------TT----SKLTNS
ILHRLTLLASESYNLLIKQLSTCASE------------------KVDFMKIFRT----PMEDYDVIINLNLE
NVCRFHEGIDSVVTECHSDLN---------------------------------------------------
----------------------KK-YMPVVNFDPVEYYLKELEDAFG----DIALFFYNK---------YGG
DFIAVVWKPDA--FKLQSFK-----------------------------------GSSKKLLMCPDKESILQ
DFRL-LGDNLVSSIESK-------------------------------------------------------
------------------------------------------
>P_marinus_294893348 gi|294893348|ref|XP_002774427.1| nucleolar RNA-associated protein, putative [Perkinsus marinus ATCC 50983]
------------------------------------------------------------------------
------------------------------------------------------------------------
------------------------------------------------------------------------
---------------------------------MPTPVVGPEAVAQAIVDNNDNR-----------------
-TMHRSNL-----------------------------LRLQLEELLASTTP-------------------NW
DK---------------------LNKLSKMVQEVIRSV-KKTQ-----------------------------
---------------------------------------------EKDLGSDFQ-DEF---PDL------YF
FPNSQQHDFVYYPPE-EVKVVGS--YPK-RACAKPR--------LVVDVEVVIPA-----------------
---------------------------KCLQSKDYLNGRYLNKRNAYVGEQLRQLAEIMDG----SKVELKI
GYFCGDRAK----------PIVEIC----P------------------------IG-STWVIRLLPSIADGT
-DPTATSGPESSWLARLGLE---------RNCNRM-------------------------------------
----------------DGHDSE------------QP-----------TPLYNSEVAEDI-W---MR-LSSSS
M--ETGSGSHPSYSKAV----TLLKIWAYQRGFLYRRDG-------------EENAGL--SGYHL--A----
------------VIIDHVIS----------------------SSRLPHST----------------------
------SAY-----------------------------QIFKLAL-VLLSST-----DW---KSNAL---VL
---------GSQEK--EERSIPDLSD----SA----------------------------------------
---------------QLFSGFDRAYNILWRISLVTIDEIGLAAKQSLEL---LDDPK--EADPFMEVFGENS
GRSLRLRWDFAV--------TLPMDGTFLASRQLEGE---------------------------------VN
RLLGRAL-----NNRMKSLAV-------------------RRS-------------------------IEKG
TITAGGIL-NSENTGRLLDKGPSP-----KAEDAE--AWRELWGP-KSELRRFKDGTMLECCVW---N--GA
DDE-S----------------VEGQIIRHVLEHH-E-VSYEELYVTPLG------------HIAG-------
----------L---------RPAD------------------------------------RSLWRNFELLRD
ALQG-----------MED---IPLAIKDVRPSDPAFSYTSIDQEGS--------------------------
--------SISGLLEVVIELESNAAWPTKPQAIIDTKLALLLKIREGLLVTEDFSDV--------NISATEN
P----------------------------FMDVHVVQLATAATTTTP----------------------SKQ
RMSWEYFSPLRTLWYQPTHRNWIHSMTALYPCLAPAIRAAKRWLDKRLLLKGV--------GLDNFAELSMM
HVV-------------------------VS-----------------Q--NPQSPHTAVLLWLKLIENWHSS
ERPIYLLQS-----------------------LTPGEENEEDSEESQRLLEKLQACY--E------------
---AVPISTRP-----KMWISSRLD--P----------------HCLLV-----------RT------PSNA
LCQRMASLASASLKHA---------------------------LSARWHRILKPLPSENLSSLDVVITLVRN
KVDAS-------------------------------------------------------------------
------------------------------------LLQQQCTRHFG----SAGVFLCGA----------RG
SIIGIKWRPGASVASRKQLAGGMQHLAV------------------------------SEDLVVPNYAWVLE
NVVKGMCGGVVKNVKMQGVGSNLL------------------------------------------------
------------------------------------------
